# Supplementary material for: Dynamic 3D genome reorganization during development and metabolic stress of the porcine liver
Source: Cell Discov. 2022 Jun 14;8:56. doi: 10.1038/s41421-022-00416-z (PMC9197842; doi:10.1038/s41421-022-00416-z)
Supplement: Supplementary file 2 — Supplementary data S3 [file 41421_2022_416_MOESM2_ESM.xlsx]

## Sheet: Sheet1
Ensembl ID	Gene symbol	2Y			HFD			TPM change	log2FC(RPS)	△RPS	RPS change
		RPS	Enhancer number	TPM (mean ± SD)	RPS	Enhancer number	TPM (mean ± SD)
ENSSSCG00000020970	IL6	0	0	0.09±0.07	1.37	1	0.27±0.12	N/A	3.78001	1.27371	N/A
ENSSSCG00000027628	IL6R	4.69	3	34.01±7.84	7.66	5	31.61±9.85	N/A	0.708679	2.97274	N/A
ENSSSCG00000036956	SOCS3	13.96	10	12.28±9.86	9.04	6	28.2±9.33	N/A	-0.626807	-4.91959	Down
ENSSSCG00000001404	TNF	0	0	0.34±0.14	3.29	2	0.43±0.09	N/A	5.03998	3.18992	N/A
ENSSSCG00000000708	TNFRSF1A	1.33	1	18.96±5.55	2.79	2	21.36±1.89	N/A	1.06685	1.45757	N/A
ENSSSCG00000030957	NFKB1	2.56	2	12.03±2.77	13.97	11	11.92±1.79	N/A	2.45088	11.4156	Up
ENSSSCG00000012981	RELA	0	0	40±9.81	0	0	47.84±5.86	N/A	0	0	N/A
ENSSSCG00000033740	INS	3.53	2	0.33±0.39	3.2	2	0.14±0.22	N/A	-0.140964	-0.328426	N/A
ENSSSCG00000013566	INSR	22.74	15	24.81±9.33	16.01	10	25.49±3.01	N/A	-0.506295	-6.73093	Down
ENSSSCG00000025729	IRS1	17.1	12	9.1±2.16	6.02	4	15.96±5.1	N/A	-1.5056	-11.0806	Down
ENSSSCG00000034763	IRS2	23.95	17	6.08±1.62	10.47	7	9.53±1.43	N/A	-1.19321	-13.4748	Down
ENSSSCG00000030413	PIK3CA	8.54	6	17.75±4.37	5.84	4	13.45±1.34	N/A	-0.549376	-2.70449	N/A
ENSSSCG00000003395	PIK3CD	0	0	1.77±0.47	0	0	1.58±0.33	N/A	0	0	N/A
ENSSSCG00000021203	PIK3CB	8.62	6	13.22±3.04	5.56	4	9.8±0.8	N/A	-0.632777	-3.05988	N/A
ENSSSCG00000016958	PIK3R1	6.29	5	79.08±22.84	0	0	79.03±18.82	N/A	-5.97532	-6.19145	Down
ENSSSCG00000013900	PIK3R2	0	0	2.82±0.36	0	0	3.15±1.03	N/A	0	0	N/A
ENSSSCG00000003909	PIK3R3	0	0	1.18±0.39	0	0	2.07±0.95	N/A	0	0	N/A
ENSSSCG00000002989	AKT2	1.58	1	39.01±13.08	3.04	2	34.09±3.48	N/A	0.942856	1.45866	N/A
ENSSSCG00000010872	AKT3	0	0	15.98±3.99	0	0	16.43±1.74	N/A	0	0	N/A
ENSSSCG00000003035	GSK3A	1.53	1	13.2±4.24	7.45	5	16.16±2.32	N/A	2.27992	5.91449	Up
ENSSSCG00000011889	GSK3B	17.29	13	27.12±7.56	19.83	15	28.2±1.49	N/A	0.197986	2.54256	N/A
ENSSSCG00000013241	NR1H3	1.61	1	66.82±16.33	1.56	1	54.42±5.67	N/A	-0.0429817	-0.047257	N/A
ENSSSCG00000038220	RXRA	30.14	18	86.49±20.16	25.31	15	68.71±8.49	N/A	-0.252075	-4.83258	Down
ENSSSCG00000033626	SREBF1	4.23	3	14.05±5.93	2.81	2	18.62±4.89	N/A	-0.590842	-1.42286	N/A
ENSSSCG00000017397	MLX	0	0	28.27±7.59	0	0	23.09±3.07	N/A	0	0	N/A
ENSSSCG00000009794	MLXIP	10.09	7	2.57±0.68	7.29	5	4.34±0.8	N/A	-0.469324	-2.80103	N/A
ENSSSCG00000007710	MLXIPL	1.57	1	33.33±12.01	1.47	1	45.57±13.97	N/A	-0.0964999	-0.101453	N/A
ENSSSCG00000026149	PKLR	1.55	1	42.49±16.74	1.43	1	53.89±32.3	N/A	-0.12092	-0.124787	N/A
ENSSSCG00000040464	LEP	0	0	0.01±0.01	0	0	0.02±0.02	N/A	0	0	N/A
ENSSSCG00000025188	LEPR	5.55	4	14.61±6.82	2.63	2	10.61±5.32	N/A	-1.07498	-2.91294	N/A
ENSSSCG00000039103	ADIPOQ	39.98	31	0.05±0.03	51.23	39	0.04±0.01	N/A	0.357611	11.2464	Up
ENSSSCG00000010931	ADIPOR1	31.58	21	27.6±6.87	34.09	23	28.99±2.02	N/A	0.110305	2.50925	N/A
ENSSSCG00000000757	ADIPOR2	11.37	7	109.62±22.58	11.17	7	70.43±19.15	N/A	-0.0262974	-0.20544	N/A
ENSSSCG00000024598	PRKAA1	0	0	10.22±3.13	0	0	10.36±1.22	N/A	0	0	N/A
ENSSSCG00000036145	PRKAA2	0	0	8.88±1.37	0	0	8.54±1.3	N/A	0	0	N/A
ENSSSCG00000009840	PRKAB1	1.51	1	6.17±1.86	1.66	1	6.14±0.91	N/A	0.141795	0.155551	N/A
ENSSSCG00000006703	PRKAB2	12.47	8	6.81±1.73	12.51	8	8.51±2.25	N/A	0.00428263	0.0370761	N/A
ENSSSCG00000000185	PRKAG1	1.38	1	22.05±4.12	0	0	24.96±3.06	N/A	-3.78167	-1.27529	N/A
ENSSSCG00000016200	PRKAG3	2.76	2	0.18±0.1	1.37	1	0.21±0.06	N/A	-1.00813	-1.38647	N/A
ENSSSCG00000016432	PRKAG2	7.18	5	27.51±4.69	7.65	5	29.41±6.11	N/A	0.0919953	0.472691	N/A
ENSSSCG00000000006	PPARA	20.05	12	194.75±67.49	15.03	9	122.8±23.62	N/A	-0.416478	-5.02842	Down
ENSSSCG00000003520	CDC42	0	0	72.92±15.01	1.45	1	62.06±2.67	N/A	3.8579	1.34992	N/A
ENSSSCG00000035090	RAC1	0	0	48.94±10.54	0	0	46±3.81	N/A	0	0	N/A
ENSSSCG00000037531	MAP3K11	0	0	6.66±1.98	0	0	6.77±1.51	N/A	0	0	N/A
ENSSSCG00000010380	MAPK8	0	0	20.46±3.24	0	0	21.87±2.11	N/A	0	0	N/A
ENSSSCG00000009228	MAPK10	1.4	1	0.35±0.2	0	0	0.17±0.07	N/A	-3.80352	-1.29628	N/A
ENSSSCG00000014010	MAPK9	0	0	20.04±6.73	0	0	14.73±1.88	N/A	0	0	N/A
ENSSSCG00000007280	ITCH	3.08	2	55.23±16.03	2.76	2	48.3±5.23	N/A	-0.160371	-0.324445	N/A
ENSSSCG00000039909	ERN1	11	8	7.68±2.17	10.03	7	11.67±1.11	N/A	-0.132718	-0.966339	N/A
ENSSSCG00000026041	MAP3K5	12.64	9	2.9±0.9	14.17	10	5.03±2.13	N/A	0.165472	1.53574	N/A
ENSSSCG00000002383	FOS	11.04	7	10.44±4.08	14.87	10	9.14±5.88	N/A	0.430424	3.83649	Up
ENSSSCG00000008090	IL1A	4.35	3	0.51±0.34	0	0	0.47±0.29	N/A	-5.44173	-4.24633	Down
ENSSSCG00000007030	IKBKB	0	0	7.36±2.23	0	0	8.68±1.26	N/A	0	0	N/A
ENSSSCG00000030996	XBP1	3.18	2	183.79±62.37	3.18	2	249.85±38.64	N/A	0.00143802	0.00317126	N/A
ENSSSCG00000002866	CEBPA	18.37	12	29.84±15.02	13.46	9	17±16.09	N/A	-0.448908	-4.91335	Down
ENSSSCG00000010780	CYP2E1	1.76	1	2088.82±735.6	0	0	1478.46±365.75	N/A	-4.13594	-1.65809	N/A
ENSSSCG00000022226	FASLG	0	0	0.66±0.11	1.3	1	0.86±0.21	N/A	3.70437	1.20354	N/A
ENSSSCG00000008953	CXCL8	11.78	9	0.9±0.69	6.46	5	0.64±0.71	N/A	-0.868038	-5.3273	Down
ENSSSCG00000003017	TGFB1	0	0	5.49±1.12	3.02	2	6.16±0.93	N/A	4.91411	2.91505	N/A
ENSSSCG00000008208	EIF2AK3	4.24	3	6.77±2.08	2.75	2	9.82±2.37	N/A	-0.627593	-1.49709	N/A
ENSSSCG00000033295	EIF2S1	0	0	22.52±6.89	0	0	26.1±3.25	N/A	0	0	N/A
ENSSSCG00000000084	ATF4	0	0	84.24±20.45	0	0	113.54±29.1	N/A	0	0	N/A
ENSSSCG00000022322	BCL2L11	26.87	18	9.47±2.83	19.14	13	10.58±2.17	N/A	-0.489386	-7.7284	Down
ENSSSCG00000003144	BAX	3.18	2	3.27±1.19	3.14	2	3.4±0.84	N/A	-0.0162525	-0.0355798	N/A
ENSSSCG00000010448	FAS	1.31	1	1.29±0.18	0	0	2.15±0.52	N/A	-3.7103	-1.20892	N/A
ENSSSCG00000028157	CASP8	5.67	4	11.07±2.94	2.86	2	8.46±1.02	N/A	-0.985277	-2.80658	N/A
ENSSSCG00000000769	BID	0	0	6.77±2.33	0	0	5.45±0.53	N/A	0	0	N/A
ENSSSCG00000016714	CYCS	0	0	64.46±20.38	0	0	79.33±17.53	N/A	0	0	N/A
ENSSSCG00000034012	CASP3	0	0	40.07±7.12	0	0	25.79±2.49	N/A	0	0	N/A
ENSSSCG00000032408	CASP7	3.94	3	9.56±3.39	2.73	2	8.19±2.21	N/A	-0.530217	-1.21205	N/A
ENSSSCG00000012896	NDUFV1	0	0	7.87±2.88	0	0	7.19±0.67	N/A	0	0	N/A
ENSSSCG00000038826	NDUFV2	1.94	1	146.57±15.69	8.16	6	127.28±26.77	N/A	2.06963	6.21918	Up
ENSSSCG00000021991	NDUFV3	0	0	7.98±2.14	1.6	1	7.65±0.97	N/A	3.99733	1.49705	N/A
ENSSSCG00000014371	NDUFA2	0	0	47.7±13.78	2.74	2	45.37±18.05	N/A	4.77729	2.64225	N/A
ENSSSCG00000003261	NDUFA3	0	0	107.79±39.7	3.09	2	121.23±33.05	N/A	4.94894	2.98872	N/A
ENSSSCG00000024313	NDUFA4	0	0	21.27±7.57	0	0	15.5±2	N/A	0	0	N/A
ENSSSCG00000027621	NDUFA4L2	1.44	1	0.23±0.09	1.44	1	0.29±0.09	N/A	0.00152617	0.00152281	N/A
ENSSSCG00000037869	NDUFA5	0	0	9.01±2.73	0	0	7.72±0.99	N/A	0	0	N/A
ENSSSCG00000000045	NDUFA6	8.55	6	19.72±4.39	16.82	11	21.42±4.22	N/A	0.9769	8.27502	Up
ENSSSCG00000005528	NDUFA8	0	0	14.83±4.27	0	0	12.31±1.75	N/A	0	0	N/A
ENSSSCG00000000719	NDUFA9	0	0	29.79±8.38	0	0	32.73±4.24	N/A	0	0	N/A
ENSSSCG00000016349	NDUFA10	0	0	45.92±15.46	0	0	47.2±4.47	N/A	0	0	N/A
ENSSSCG00000010795	NDUFAB1	0	0	142.26±28.63	0	0	155.78±25.15	N/A	0	0	N/A
ENSSSCG00000027307	NDUFA11	4.23	3	19.11±4.91	0	0	16.99±2.63	N/A	-5.40265	-4.13018	Down
ENSSSCG00000000905	NDUFA12	0	0	81.8±8.94	0	0	72.36±4.9	N/A	0	0	N/A
ENSSSCG00000013936	NDUFA13	0	0	12.49±2.69	0	0	11.59±1.89	N/A	0	0	N/A
ENSSSCG00000032390	NDUFB2	0	0	9.25±1.47	0	0	9.56±2.21	N/A	0	0	N/A
ENSSSCG00000016100	NDUFB3	15.48	11	68.65±17.06	14.55	10	64.01±9.44	N/A	-0.0893556	-0.929594	N/A
ENSSSCG00000031913	NDUFB4	0	0	32.88±9.79	0	0	26.05±3.57	N/A	0	0	N/A
ENSSSCG00000011764	NDUFB5	0	0	15.48±2.98	1.37	1	12.76±1.83	N/A	3.77539	1.26932	N/A
ENSSSCG00000011003	NDUFB6	8.82	6	69.55±10.3	19.3	14	51.58±7.14	N/A	1.1303	10.4858	Up
ENSSSCG00000013778	NDUFB7	4.64	3	108.89±39.17	0	0	73.11±12.65	N/A	-5.53454	-4.53513	Down
ENSSSCG00000006166	NDUFB8	0	0	39.31±5.65	0	0	31.89±3.8	N/A	0	0	N/A
ENSSSCG00000005976	NDUFB9	8.05	5	163.98±46.97	7.73	5	133.08±18.22	N/A	-0.0575159	-0.314578	N/A
ENSSSCG00000030328	NDUFB10	1.44	1	19.79±5.2	2.83	2	17.71±3.1	N/A	0.978435	1.39499	N/A
ENSSSCG00000016127	NDUFS1	2.61	2	48.82±12.61	2.69	2	36.93±7.95	N/A	0.0463522	0.0851908	N/A
ENSSSCG00000006358	NDUFS2	7.21	5	19.92±5.13	5.93	4	16.91±2.27	N/A	-0.280987	-1.27578	N/A
ENSSSCG00000032081	NDUFS3	0	0	4.77±1.2	0	0	3.97±0.58	N/A	0	0	N/A
ENSSSCG00000016893	NDUFS4	1.51	1	42.93±5.32	4.69	3	33.9±9.18	N/A	1.63184	3.17936	N/A
ENSSSCG00000003653	NDUFS5	0	0	229.83±22.28	0	0	169.82±15.12	N/A	0	0	N/A
ENSSSCG00000017114	NDUFS6	0	0	30.74±5.57	0	0	28.24±2.68	N/A	0	0	N/A
ENSSSCG00000024144	NDUFS7	13.71	9	23.24±5.97	11	7	19.19±3.25	N/A	-0.317519	-2.70863	N/A
ENSSSCG00000037455	NDUFS8	0	0	61.28±33.21	0	0	46.53±6.41	N/A	0	0	N/A
ENSSSCG00000039494	NDUFC2	5.33	4	84.09±20.93	0	0	87.11±16.01	N/A	-5.73704	-5.23361	Down
ENSSSCG00000020686	SDHA	3.03	2	82.31±23.45	2.99	2	75.46±6.18	N/A	-0.0191161	-0.0398813	N/A
ENSSSCG00000020926	SDHB	3.02	2	100.82±13.76	0	0	96.03±17.78	N/A	-4.91616	-2.91933	N/A
ENSSSCG00000030318	SDHC	12.08	8	124.32±22.75	11.62	8	91.82±13.28	N/A	-0.0556004	-0.456544	N/A
ENSSSCG00000015034	SDHD	11.15	8	151.87±53.22	13.57	10	104.97±13.81	N/A	0.282298	2.41093	N/A
ENSSSCG00000027085	UQCRFS1	0	0	71.18±19.68	0	0	67.69±9.87	N/A	0	0	N/A
ENSSSCG00000031918	CYC1	4.78	3	44.85±12.86	6.15	4	48.43±7.22	N/A	0.36371	1.37015	N/A
ENSSSCG00000011356	UQCRC1	0	0	60.23±23.42	0	0	51.23±5.88	N/A	0	0	N/A
ENSSSCG00000007845	UQCRC2	2.94	2	54.65±12.38	0	0	44.58±6.64	N/A	-4.87839	-2.84132	N/A
ENSSSCG00000014289	UQCRQ	4.4	3	132.89±31.24	4.02	3	106.4±12	N/A	-0.130674	-0.381286	N/A
ENSSSCG00000024550	UQCR10	0	0	348.7±71.93	2.8	2	347.59±60.08	N/A	4.80945	2.70407	N/A
ENSSSCG00000038384	COX4I2	4.03	3	0.87±0.41	0	0	0.6±0.27	N/A	-5.33282	-3.93031	Down
ENSSSCG00000029034	COX4I1	0	0	263.85±56.88	0	0	263.33±25.6	N/A	0	0	N/A
ENSSSCG00000024316	COX5A	1.42	1	127.05±30.5	0	0	120.06±14.61	N/A	-3.82748	-1.31966	N/A
ENSSSCG00000008195	COX5B	2.71	2	71.36±21.69	0	0	59.46±11.98	N/A	-4.75926	-2.6082	N/A
ENSSSCG00000039265	COX6A1	1.37	1	21.78±4.98	4.51	3	23.05±3.03	N/A	1.7207	3.13829	N/A
ENSSSCG00000036789	COX6A2	0	0	3.81±1.02	0	0	4.33±0.68	N/A	0	0	N/A
ENSSSCG00000035612	COX6B2	0	0	0.05±0.12	0	0	0.03±0.07	N/A	0	0	N/A
ENSSSCG00000037792	COX7A1	9.29	6	10.62±2.91	4.82	3	10.03±1.93	N/A	-0.946897	-4.47136	Down
ENSSSCG00000004480	COX7A2	1.62	1	210.97±51.95	9.13	6	137.23±29.13	N/A	2.49073	7.50528	Up
ENSSSCG00000008466	COX7A2L	0	0	54.86±3.26	0	0	49.97±6.49	N/A	0	0	N/A
ENSSSCG00000040325	COX7C	0	0	53.9±9.49	0	0	54.63±3.03	N/A	0	0	N/A
ENSSSCG00000013046	COX8A	2.14	1	384.3±118.87	2.14	1	340.81±82	N/A	0.00212368	0.00314946	N/A

## Sheet: ReadMe
Supplementary Data S3. Comparison of local chromatin interactions and transcription levels of NAFLD-related genes between the HFD- and normal diet-fed pigs (2Y), related to Figure 7. A total of 126 genes were converted from human orthologs obtained from KEGG (ko04932). Local chromatin interactions at the scale of PEI were evaluated with RPS, and transcriptional levels were represented by TPM.
