# Supplementary material for: Dynamic 3D genome reorganization during development and metabolic stress of the porcine liver
Source: Cell Discov. 2022 Jun 14;8:56. doi: 10.1038/s41421-022-00416-z (PMC9197842; doi:10.1038/s41421-022-00416-z)
Supplement: Supplementary file 3 — Supplementary data S1 [file 41421_2022_416_MOESM3_ESM.xlsx]

## Sheet: S-I
Ensembl ID	Gene symbol	E38 RPS	E80 RPS	0D RPS	28D RPS	110D RPS	2Y RPS	Predominate RPS cluster
ENSSSCG00000002736	TAT	0	0	1.43742	2.77197	1.34157	1.66153	1
ENSSSCG00000038026	RAB12	0	2.53687	3.88907	0	6.54407	18.6075	1
ENSSSCG00000013337	BBOX1	0	0	0	5.05036	1.26865	2.75195	1
ENSSSCG00000032374	SULT1B1	0	0	0	1.31544	0	1.29928	1
ENSSSCG00000038839	TTC36	0	0	14.8601	2.79903	1.382	2.88528	1
ENSSSCG00000009182	ADH1B	0	1.40765	7.59636	6.76262	9.0955	2.75245	1
ENSSSCG00000009184	ADH4	0	2.78655	7.56971	19.8015	22.7135	23.1786	1
ENSSSCG00000008981	STBD1	0	1.41755	0	1.28101	3.85645	4.10427	1
ENSSSCG00000014110	DMGDH	1.32885	1.60506	9.70686	15.2942	12.0516	20.4679	1
ENSSSCG00000000214	GPD1	0	1.54963	0	1.42906	1.54188	5.97525	1
ENSSSCG00000002712	LDHD	0	2.954	4.38304	10.5223	5.86216	9.11903	1
ENSSSCG00000001901	CYP1A2	10.7938	7.80118	3.99551	12.7208	12.3847	9.24543	-
ENSSSCG00000036274	UGT1A3	0	0	0	1.40621	0	0	-
ENSSSCG00000000401	GLS2	0	0	19.6685	1.44548	0	0	-
ENSSSCG00000001788	STARD5	0	0	1.22617	1.2594	0	0	-
ENSSSCG00000038518	CYP3A4	0	0	1.65904	0	0	0	-
ENSSSCG00000026473	ABCA8	1.43808	5.25308	10.964	6.82163	0	3.83704	-
ENSSSCG00000023472	FMO3	1.38148	0	0	5.40573	0	2.83694	-
ENSSSCG00000003789	CTH	0	0	7.88178	8.42334	0	5.83167	-
ENSSSCG00000036274	UGT1A4	0	0	0	1.40621	0	0	-
ENSSSCG00000016824	RAI14	1.34042	2.7601	4.15659	5.53914	1.58934	2.86559	-
ENSSSCG00000005901	GPT	1.68425	0	4.66317	2.94829	0	3.30249	-
ENSSSCG00000013842	CYP4F3	3.58495	3.78734	3.5734	3.4815	2.04573	5.04644	-
ENSSSCG00000028115	ALDH8A1	3.90341	1.37986	2.53658	3.88989	0	5.67801	-
ENSSSCG00000004041	SLC22A1	0	0	5.83989	1.39939	0	0	-
ENSSSCG00000013569	PEX11G	1.38856	0	0	1.58698	0	1.60077	-
ENSSSCG00000002396	GSTZ1	6.45696	8.6801	1.25867	2.8084	1.28808	2.76146	-
ENSSSCG00000000577	GYS2	1.30148	0	0	0	0	1.23937	-
ENSSSCG00000014030	PHYKPL	0	1.33031	5.1051	0	0	0	-
ENSSSCG00000015616	HSD11B1	13.7524	15.5176	1.38207	8.39925	4.26105	3.98489	-
ENSSSCG00000003217	ASPDH	6.86869	4.59898	0	0	0	0	-
ENSSSCG00000009805	HPD	1.39149	0	10.3225	10.6751	4.32092	10.0885	-

## Sheet: S-II
Ensembl ID	Gene symbol	E38 RPS	E80 RPS	0D RPS	28D RPS	110D RPS	2Y RPS	Predominate RPS cluster
ENSSSCG00000007089	MGME1	0	1.30668	5.5685	13.8123	1.37618	3.9509	1
ENSSSCG00000027119	COA7	0	0	0	5.58992	2.68916	11.5621	1
ENSSSCG00000016109	ALS2	0	2.52367	0	2.82498	1.3128	3.07915	1
ENSSSCG00000006646	ARNT	0	0	0	1.39161	1.43846	1.40301	1
ENSSSCG00000016119	RAPH1	0	9.4564	11.6153	23.0567	24.5084	22.8668	1
ENSSSCG00000008615	VSNL1	0	1.2891	0	1.49445	0	1.36902	1
ENSSSCG00000025729	IRS1	1.33915	5.40196	8.54517	18.2643	4.3339	17.1045	1
ENSSSCG00000030147	TRMT61B	1.25192	0	0	1.30973	0	0	-
ENSSSCG00000007371	HNF4A	1.24581	0	0	0	0	0	-
ENSSSCG00000026281	SCAP	0	1.61142	0	0	0	0	-
ENSSSCG00000015281	PLEKHA6	1.35127	0	0	0	0	1.29554	-
ENSSSCG00000016295	NGEF	0	0	0	1.46628	0	0	-
ENSSSCG00000006873	FRRS1	0	0	0	0	1.43138	0	-
ENSSSCG00000014126	MSH3	1.21229	0	0	2.46317	0	2.42448	-
ENSSSCG00000009919	HNF1A	10.3806	8.3905	8.56242	2.80094	2.9748	1.40548	-

## Sheet: S-III
Ensembl ID	Gene symbol	E38 RPS	E80 RPS	0D RPS	28D RPS	110D RPS	2Y RPS	Predominate RPS cluster
ENSSSCG00000015175	VWA5A	0	2.82499	1.37634	2.7992	5.50008	4.40869	1
ENSSSCG00000013576	STXBP2	0	0	0	0	0	1.46752	1
ENSSSCG00000023437	ITPR1	0	1.3472	1.46979	5.82583	1.30137	3.96125	1
ENSSSCG00000037706	PRKAR2B	0	3.811	15.6126	5.98851	1.30787	9.28575	1
ENSSSCG00000015402	CACNA2D1	0	0	8.60717	5.44845	4.3237	4.28328	1
ENSSSCG00000039407	GIMAP5	0	0	2.68506	7.16369	14.1332	7.00068	1
ENSSSCG00000008147	FHL2	0	0	0	0	1.39174	5.61515	1
ENSSSCG00000008557	EMILIN1	0	2.51224	2.72345	9.8423	4.01635	8.58713	1
ENSSSCG00000003192	IL4I1	0	0	0	0	1.53563	1.54682	1
ENSSSCG00000006307	RCSD1	0	2.61162	1.37124	5.48038	5.50591	9.28373	1
ENSSSCG00000000981	CRELD2	0	0	0	0	1.47067	1.53666	1
ENSSSCG00000026954	TMEM87B	0	0	2.91211	5.85563	7.49907	6.04594	1
ENSSSCG00000015270	FMOD	0	5.72634	2.62608	5.76261	4.55477	6.42375	1
ENSSSCG00000017548	NGFR	0	0	0	0	0	1.53404	1
ENSSSCG00000001457	HLA-DQB1	0	3.20088	1.75717	3.19186	6.43388	4.84918	1
ENSSSCG00000006153	FABP5	0	11.4602	4.93314	3.86492	9.96055	5.141	1
ENSSSCG00000032444	PLXDC2	0	0	0	0	0	1.47177	1
ENSSSCG00000001912	PML	0	0	2.74178	6.65498	5.51239	7.14336	1
ENSSSCG00000009755	AACS	0	2.73898	21.9568	13.7823	34.8164	15.7839	1
ENSSSCG00000015271	PRELP	0	4.26045	1.37463	9.36757	8.27854	12.3334	1
ENSSSCG00000014997	CASP4	0	0	1.28759	1.30681	1.2378	2.71322	1
ENSSSCG00000007240	HCK	0	0	0	0	0	1.31941	1
ENSSSCG00000004587	MYO1E	0	0	1.41764	8.61867	3.85109	13.1305	1
ENSSSCG00000002451	RIN3	0	1.32269	1.50027	8.5583	7.96752	6.74694	1
ENSSSCG00000020984	LXN	0	0	0	1.26576	1.32156	3.89036	1
ENSSSCG00000033146	CD163	0	0	1.35267	2.78245	2.78255	1.35084	1
ENSSSCG00000016074	ANKRD44	0	18.7872	13.3876	34.3444	37.3652	42.6634	1
ENSSSCG00000028711	CASP1	0	0	3.72321	2.60096	1.33701	4.2083	1
ENSSSCG00000033262	CD74	0	2.97503	3.05941	4.50957	1.48772	3.0277	1
ENSSSCG00000009361	POSTN	2.82363	1.48675	5.63553	18.4035	10.0715	13.0137	1
ENSSSCG00000015413	FGL2	0	0	0	1.43972	1.40632	5.66826	1
ENSSSCG00000026784	LMNB2	1.535	10.4984	13.6228	18.6524	14.8437	22.3329	1
ENSSSCG00000040344	TES	0	0	0	1.17695	4.87763	1.44273	1
ENSSSCG00000021250	FKBP9	0	9.6339	7.68862	7.98377	3.75659	8.18041	1
ENSSSCG00000013554	TRIP10	0	0	0	0	0	5.71086	1
ENSSSCG00000002039	MMP14	0	0	0	3.11418	1.49948	1.56162	1
ENSSSCG00000025133	ITGB2	0	0	0	1.67549	1.51504	1.67032	1
ENSSSCG00000001453	HLA-DRA	0	12.7183	7.80326	12.3842	22.7165	13.0581	1
ENSSSCG00000006502	ARHGEF2	0	1.51206	1.41668	4.29157	5.6282	4.3752	1
ENSSSCG00000038366	RAP2B	0	0	0	3.9985	1.27347	5.16566	1
ENSSSCG00000004547	PLEKHO2	2.73393	5.28058	1.26135	8.1005	5.65659	11.289	1
ENSSSCG00000033909	GIMAP1	0	1.60557	1.46827	5.91353	9.14566	5.89233	1
ENSSSCG00000037905	ITGB5	0	10.5912	15.9838	10.3658	9.75893	18.1752	1
ENSSSCG00000031487	LSP1	0	3.16709	1.58947	5.05994	1.571	1.71682	1
ENSSSCG00000001814	IQGAP1	0	0	0	7.03789	5.36003	12.0734	1
ENSSSCG00000005267	ANXA1	0	0	0	0	0	2.91705	1
ENSSSCG00000015340	ASNS	9.04137	2.54885	2.53403	0	0	0	2
ENSSSCG00000000633	YBX3	2.77059	0	0	0	0	0	2
ENSSSCG00000031901	PAPSS1	1.28275	0	0	0	0	0	2
ENSSSCG00000034364	SPECC1	22.0147	1.42351	0	0	0	0	2
ENSSSCG00000001787	IL16	17.8625	3.79405	1.20622	0	0	0	2
ENSSSCG00000038774	MAPK13	1.43825	1.33261	0	0	0	0	2
ENSSSCG00000012979	RNASEH2C	1.60722	0	0	0	0	0	2
ENSSSCG00000016364	GPC1	1.55068	3.09585	1.70471	0	0	0	2
ENSSSCG00000004145	ABRACL	5.3438	1.33077	0	0	0	0	2
ENSSSCG00000007463	PTGIS	6.45903	0	0	0	0	0	2
ENSSSCG00000034937	SH3BGRL3	2.48429	0	0	0	0	0	2
ENSSSCG00000020915	P4HA2	2.6887	2.54865	0	0	0	0	2
ENSSSCG00000026116	FHOD1	1.3552	0	0	0	0	0	2
ENSSSCG00000013650	RAVER1	1.45571	0	0	0	0	0	2
ENSSSCG00000004412	MICAL1	4.05125	1.27689	1.59948	0	0	0	2
ENSSSCG00000022496	STK39	1.22169	2.54799	0	0	0	0	2
ENSSSCG00000016027	ITGAV	9.05717	7.33539	1.31731	1.20524	0	0	2
ENSSSCG00000005625	ENG	3.12372	1.56778	0	0	0	0	2
ENSSSCG00000003485	RCC2	1.50651	0	0	0	0	0	2
ENSSSCG00000011896	ADPRH	24.9108	12.1937	2.65089	6.87459	1.30068	1.32433	2
ENSSSCG00000017082	SPARC	1.30667	2.67363	0	0	0	0	2
ENSSSCG00000011079	PIP4K2A	25.3886	10.6434	2.60314	4.00606	4.00557	3.99641	2
ENSSSCG00000030820	STK4	3.8603	0	0	0	0	0	2
ENSSSCG00000013041	FERMT3	9.12665	6.01979	4.71882	0	0	0	2
ENSSSCG00000040981	GMFG	2.81541	5.47799	2.85054	2.8614	0	0	2
ENSSSCG00000032601	RASSF2	9.25884	1.30165	1.6232	2.88247	1.42178	0	-
ENSSSCG00000007133	ACSS1	30.1377	16.6738	9.44029	10.3235	14.6278	12.8459	-
ENSSSCG00000005494	TNC	1.32546	0	1.36475	0	0	0	-
ENSSSCG00000014255	SLC12A2	5.85918	5.12734	2.49571	1.27334	1.29053	0	-
ENSSSCG00000038879	RELB	0	1.40136	0	0	0	0	-
ENSSSCG00000033894	LAMA2	0	1.38278	1.3966	0	0	1.30054	-
ENSSSCG00000022404	SLC3A2	9.11101	7.90269	0	3.07008	0	3.05244	-
ENSSSCG00000007334	SRC	5.27903	10.7677	9.49724	17.474	11.4088	17.2152	-
ENSSSCG00000013614	CNN1	0	4.38277	0	0	0	0	-
ENSSSCG00000011755	NCEH1	4.14769	2.64183	0	0	10.5282	0	-
ENSSSCG00000004484	COL12A1	3.08713	1.45909	1.44468	0	2.84633	2.85878	-
ENSSSCG00000034723	PYCR1	1.46448	0	2.84041	1.57925	0	0	-
ENSSSCG00000008510	LTBP1	16.1664	9.5134	2.76141	2.84736	2.58898	5.65411	-
ENSSSCG00000023503	PRKCD	0	0	0	0	2.68863	0	-
ENSSSCG00000029239	MZB1	0	0	1.27502	3.93782	0	6.52269	-
ENSSSCG00000010955	GOLM1	8.60946	5.04437	3.84607	2.66336	1.31547	0	-
ENSSSCG00000035983	TPPP3	0	0	0	2.77881	0	2.84082	-
ENSSSCG00000007030	IKBKB	1.43752	0	0	0	1.34586	0	-
ENSSSCG00000005533	PTGS1	7.41767	9.41452	5.96613	0	7.2087	7.4742	-
ENSSSCG00000028720	NXN	0	5.07754	0	11.1467	0	8.07322	-
ENSSSCG00000022957	PARP4	0	0	1.3881	0	0	0	-
ENSSSCG00000035952	TGFB1I1	4.28228	2.95855	0	0	0	1.40658	-
ENSSSCG00000023709	PTPRJ	0	0	0	6.35973	0	3.0191	-
ENSSSCG00000002716	MLKL	1.45634	2.95553	1.75999	2.94243	8.76915	4.82503	-
ENSSSCG00000033919	DCLK1	0	0	1.36925	0	0	0	-
ENSSSCG00000015896	FAP	0	0	1.31128	2.3584	2.43045	0	-
ENSSSCG00000006848	SLC25A24	5.49355	0	0	1.27704	0	0	-
ENSSSCG00000011592	PLXND1	1.39735	13.207	5.69623	8.53808	10.1814	5.71132	-
ENSSSCG00000012890	TCIRG1	0	0	1.60709	0	0	0	-
ENSSSCG00000011443	STAB1	0	0	5.74802	1.72607	0	1.4456	-
ENSSSCG00000002828	LPCAT2	0	2.55237	0	1.40418	0	0	-
ENSSSCG00000017355	GRN	21.1201	14.87	5.54502	7.14602	2.7764	8.56372	-
ENSSSCG00000009111	SYNPO2	2.47426	2.94199	1.17875	7.95082	2.46815	19.3614	-
ENSSSCG00000003687	EPB41L3	0	2.72177	2.51104	0	1.27192	1.28831	-
ENSSSCG00000001660	PTK7	1.2631	2.54864	0	0	0	1.27412	-
ENSSSCG00000002368	LTBP2	10.5671	5.39335	0	3.78284	0	9.58715	-
ENSSSCG00000024867	ISG20	0	0	0	1.39704	1.3306	0	-
ENSSSCG00000003395	PIK3CD	0	0	0	1.58971	0	0	-
ENSSSCG00000038967	NADK	0	0	0	0	1.48811	0	-
ENSSSCG00000001834	MFGE8	0	1.48736	0	0	0	0	-
ENSSSCG00000016009	ITGA4	64.922	26.3304	1.29958	17.5225	15.8984	7.39514	-
ENSSSCG00000010497	ENTPD1	12.2978	10.0716	0	3.98635	4.17101	4.3945	-
ENSSSCG00000011874	PARP14	0	4.19818	2.54858	2.59696	2.68831	1.363	-
ENSSSCG00000028814	SOD3	1.18442	0	1.20951	0	1.23316	0	-
ENSSSCG00000017199	TRIM47	0	0	6.76182	0	2.85316	1.3668	-
ENSSSCG00000016857	DAB2	1.386	1.42484	9.61048	1.3939	0	3.25072	-
ENSSSCG00000003644	FHL3	7.80745	0	0	0	0	1.27164	-
ENSSSCG00000035045	DOCK1	22.7696	0	0	14.7276	17.4481	13.233	-
ENSSSCG00000006379	CD48	0	1.75743	1.54456	0	1.5602	0	-
ENSSSCG00000014136	VCAN	0	0	2.32267	0	0	1.18152	-
ENSSSCG00000010290	MCU	2.47821	2.6117	1.35886	5.41987	3.99062	1.46333	-
ENSSSCG00000022155	RBPJ	0	2.39695	5.84074	1.1567	4.10342	1.25017	-
ENSSSCG00000036383	LGALS3BP	0	0	0	2.76947	0	0	-
ENSSSCG00000008193	ZAP70	1.35353	0	0	0	1.36574	0	-
ENSSSCG00000014173	LNPEP	0	0	6.38053	0	0	2.50118	-
ENSSSCG00000010565	DPCD	4.20999	2.76259	0	2.82205	0	0	-
ENSSSCG00000037439	TRAPPC4	10.2598	0	2.82786	1.47969	2.82927	3.97444	-
ENSSSCG00000014048	HK3	0	0	0	1.30264	1.33776	0	-
ENSSSCG00000015866	FMNL2	0	1.22388	2.44261	1.19989	0	0	-
ENSSSCG00000034156	GTF2F2	0	0	0	0	3.90466	0	-
ENSSSCG00000012992	FRMD8	5.0038	4.72902	6.24604	1.61436	4.7383	4.67223	-
ENSSSCG00000006357	FCER1G	8.35307	8.40735	16.6188	18.0977	14.6204	17.6751	-
ENSSSCG00000014965	ENDOD1	13.4651	2.59595	1.3195	0	1.45588	1.29781	-
ENSSSCG00000016742	MYO1G	1.73261	1.29408	1.32536	1.50848	0	1.50983	-
ENSSSCG00000007667	LRCH4	4.6138	5.97544	7.93908	1.55772	2.98283	1.47898	-
ENSSSCG00000011158	PFKP	0	0	0	1.63202	0	0	-
ENSSSCG00000013839	RASAL3	0	0	0	0	1.46373	0	-
ENSSSCG00000013655	ICAM1	16.3793	6.6053	0	2.98816	4.80568	7.61375	-
ENSSSCG00000015535	QSOX1	0	0	5.24272	2.82998	0	4.31799	-
ENSSSCG00000016585	IMPDH1	0	0	1.24958	1.26799	0	2.45292	-
ENSSSCG00000009612	DOK2	20.865	17.0077	1.69535	4.4355	4.31012	9.28394	-
ENSSSCG00000010301	PPP3CB	6.8139	5.02936	0	2.65729	2.75003	1.39063	-
ENSSSCG00000027820	CD200	0	1.23032	1.24228	1.26831	0	2.54597	-
ENSSSCG00000017943	ACAP1	0	0	0	0	1.41016	0	-
ENSSSCG00000004012	THBS2	0	0	1.4518	0	3.16697	0	-
ENSSSCG00000033674	PRKCB	0	0	0	0	1.48953	0	-
ENSSSCG00000004822	ALDH1A3	1.22599	1.28016	0	0	1.2762	2.64738	-
ENSSSCG00000031360	ADO	0	1.31488	0	0	1.25118	1.33642	-
ENSSSCG00000040507	PDLIM7	16.802	14.9929	9.35322	4.24323	6.91864	6.86994	-
ENSSSCG00000036135	COL1A1	3.10963	3.10359	1.46223	0	3.06597	4.89294	-
ENSSSCG00000004224	HDDC2	9.90144	9.70333	7.93988	11.8709	8.13627	10.8409	-
ENSSSCG00000011689	PLOD2	0	2.52971	1.26434	1.26702	0	0	-
ENSSSCG00000015559	NCF2	0	1.33253	0	0	0	1.54169	-
ENSSSCG00000004205	ARHGAP18	7.49387	0	2.56028	6.38484	2.68676	1.43941	-
ENSSSCG00000008397	EFEMP1	0	1.21601	2.75006	0	1.56945	0	-
ENSSSCG00000006074	STK3	0	0	1.25086	1.30944	0	0	-
ENSSSCG00000000915	DCN	1.3206	4.11005	1.40201	0	1.48749	2.96779	-
ENSSSCG00000011538	LMCD1	0	0	1.3754	1.49284	0	0	-
ENSSSCG00000003344	VWA1	6.19201	4.39891	3.01099	4.5299	6.26753	4.89934	-
ENSSSCG00000021464	SOAT1	0	1.29445	0	0	1.34291	0	-
ENSSSCG00000008348	PLEK	7.23514	11.8867	5.38116	5.86886	6.04147	11.5598	-
ENSSSCG00000032330	THY1	2.64067	1.71159	9.57612	2.59056	6.11951	5.80883	-
ENSSSCG00000014924	CTSC	4.96984	11.0176	6.55577	7.91995	14.1067	11.6623	-
ENSSSCG00000003524	C1QA	5.63516	6.93088	4.26946	5.81061	7.84611	6.69778	-
ENSSSCG00000010755	PTPRE	12.1556	0	1.43248	0	0	0	-
ENSSSCG00000008072	ASPN	0	1.44843	0	0	0	0	-
ENSSSCG00000016957	CD180	3.9226	4.04009	2.63258	1.25432	2.57561	4.37717	-
ENSSSCG00000013050	MARK2	13.1074	11.256	0	15.6531	9.40538	19.1235	-
ENSSSCG00000012912	TBC1D10C	0	3.29596	0	0	1.64694	1.59385	-
ENSSSCG00000008808	GNPDA2	5.21059	0	0	1.29141	0	0	-
ENSSSCG00000015037	IL18	1.27926	1.28337	3.65007	3.75988	1.40751	2.7166	-
ENSSSCG00000010404	ALOX5	2.48581	1.34566	0	1.2981	0	0	-
ENSSSCG00000006381	CD84	0	0	0	0	1.29885	0	-
ENSSSCG00000023409	TIA1	4.07258	9.25214	6.10644	9.2695	8.83646	5.29905	-
ENSSSCG00000004620	MYO5A	2.4853	5.18742	8.07035	5.0034	2.50764	7.79543	-
ENSSSCG00000033107	DYNLT1	1.80151	3.13904	3.03771	8.65982	1.72898	7.4727	-
ENSSSCG00000017402	STAT5A	8.94499	8.73632	3.0211	3.24155	6.25954	2.90416	-
ENSSSCG00000033512	C1QB	2.68668	4.26473	0	2.72926	4.19402	5.86517	-
ENSSSCG00000005240	DOCK8	2.56875	3.88549	1.35855	2.74878	2.7165	0	-
ENSSSCG00000011609	FBLN2	0	0	0	4.18246	1.5011	0	-
ENSSSCG00000011942	CD47	8.16113	1.32222	1.24625	3.84601	1.20629	13.7804	-
ENSSSCG00000006107	PDP1	10.1067	6.71444	0	0	2.86743	2.76977	-
ENSSSCG00000028359	BST1	0	1.30023	1.30222	1.32056	0	0	-
ENSSSCG00000016684	SCRN1	0	0	0	1.44882	1.28309	0	-
ENSSSCG00000007797	ITGAL	0	0	3.01314	1.41555	0	1.45373	-
ENSSSCG00000027466	PCOLCE	1.51992	4.45432	7.76636	1.49722	0	1.50003	-
ENSSSCG00000000370	DGKA	1.41631	2.83236	0	7.15242	0	1.53506	-
ENSSSCG00000000492	LYZ	8.22883	1.67325	1.77038	1.76964	4.35382	1.78129	-
ENSSSCG00000040140	CD3E	0	5.46478	0	0	1.3886	0	-
ENSSSCG00000033811	CBFB	5.37724	8.4415	13.7896	9.42123	13.5026	12.4201	-
ENSSSCG00000001703	NFKBIE	11.9451	9.24003	0	2.62587	6.81318	2.89742	-
ENSSSCG00000040811	PYCARD	0	2.92897	4.41405	1.67005	3.08963	1.42893	-
ENSSSCG00000031781	PSMB10	2.67575	3.96335	1.42681	2.71296	5.38682	4.11248	-
ENSSSCG00000004789	THBS1	6.25624	12.3815	0	1.28607	0	3.95642	-
ENSSSCG00000000025	PARVG	1.42209	4.36129	1.54976	0	1.47862	0	-
ENSSSCG00000016974	MAP1B	0	1.19906	0	1.2475	0	0	-
ENSSSCG00000011340	SMARCC1	2.71413	0	0	0	1.51726	0	-
ENSSSCG00000006250	LYN	22.3358	17.1497	18.2861	22.3433	12.8717	18.8464	-
ENSSSCG00000029331	PALLD	4.09227	3.05718	1.8286	1.4046	1.70402	1.42395	-
ENSSSCG00000006372	ARHGAP30	0	0	1.31178	0	0	0	-
ENSSSCG00000004199	EPB41L2	0	1.34553	6.5125	6.55566	4.075	1.32505	-
ENSSSCG00000017006	LCP2	2.72867	0	0	6.92412	3.91789	2.76275	-
ENSSSCG00000022478	STK10	12.2701	23.0744	18.307	23.728	23.8258	28.6984	-
ENSSSCG00000021623	BASP1	0	1.42491	2.55572	3.87075	1.32402	0	-
ENSSSCG00000013297	CD44	1.32482	0	0	1.30147	17.0397	2.67136	-
ENSSSCG00000015115	CBL	1.28985	2.66095	2.83203	1.3286	2.88007	1.40889	-
ENSSSCG00000014896	ATP1B3	0	0	0	0	1.25855	0	-
ENSSSCG00000016754	AEBP1	0	0	2.88577	0	0	0	-
ENSSSCG00000005316	TPM2	4.10097	2.83126	7.08716	5.88624	1.47871	5.91761	-
ENSSSCG00000005689	FNBP1	0	3.07308	0	14.1649	6.36362	4.66294	-
ENSSSCG00000015073	TAGLN	2.6264	4.09366	0	1.53365	0	2.7943	-
ENSSSCG00000024823	RCN3	0	0	0	0	1.49116	0	-
ENSSSCG00000021176	LPXN	0	1.49881	0	0	0	0	-
ENSSSCG00000015796	PDLIM3	0	1.23983	0	0	0	1.29966	-
ENSSSCG00000013553	VAV1	1.42758	1.42535	0	1.39606	1.50881	5.95354	-
ENSSSCG00000037583	GNB4	0	1.19027	0	0	0	0	-
ENSSSCG00000038706	C1QC	6.89723	7.27174	5.89242	4.76648	8.7433	7.99998	-
ENSSSCG00000017333	FMNL1	1.57567	4.26203	1.35472	4.57144	4.69177	4.91306	-
ENSSSCG00000040617	TNFAIP8	7.49958	1.24229	0	1.32555	2.78051	0	-
ENSSSCG00000002639	TUBB3	0	3.23034	9.56189	0	3.36488	0	-
ENSSSCG00000016708	SKAP2	0	8.51038	17.0012	2.75821	6.98467	4.32466	-
ENSSSCG00000009047	SMARCA5	4.90598	1.21541	0	1.2594	1.25332	0	-
ENSSSCG00000037264	RAB31	6.34722	1.27652	1.25378	2.53884	2.67785	1.25215	-
ENSSSCG00000016298	INPP5D	0	0	0	0	1.42361	0	-
ENSSSCG00000031615	SERPINB9	0	3.12106	0	0	0	0	-
ENSSSCG00000008344	ARHGAP25	0	4.98024	4.10188	0	2.68802	1.27904	-
ENSSSCG00000027826	GIMAP4	2.1125	2.09541	2.09541	3.46919	9.01115	6.06422	-
ENSSSCG00000017918	ARRB2	11.0432	10.3873	8.95446	10.8914	13.4633	9.92933	-
ENSSSCG00000039838	RGS10	1.55621	0	0	0	1.52641	0	-
ENSSSCG00000013604	MYO1F	1.48135	3.07023	0	0	1.49713	2.83831	-
ENSSSCG00000037532	MNDA	0	1.36766	0	0	0	0	-
ENSSSCG00000014817	ARAP1	1.65277	3.29601	1.67141	10.2712	3.33405	7.07244	-
ENSSSCG00000008913	IGFBP7	1.35635	0	1.49224	4.13747	2.73786	4.32123	-
ENSSSCG00000011102	NRP1	2.60336	0	0	1.33287	0	0	-
ENSSSCG00000037105	EVL	0	4.32343	0	0	5.7262	4.10713	-
ENSSSCG00000016504	TBXAS1	0	0	0	0	1.2829	0	-
ENSSSCG00000000916	LUM	2.55019	0	2.57272	1.26764	0	1.31703	-
ENSSSCG00000010476	MYOF	10.0165	9.00229	5.9511	2.81045	4.07768	1.38999	-
ENSSSCG00000010639	HABP2	1.47232	0	0	0	1.5095	1.31179	-
ENSSSCG00000028759	ASAP1	0	0	0	1.467	0	0	-
ENSSSCG00000016756	BLVRA	0	0	1.42317	0	0	2.8157	-
ENSSSCG00000006610	S100A11	0	0	0	3.06768	0	0	-
ENSSSCG00000028092	GNG2	2.44659	2.46788	0	2.50146	1.25356	0	-
ENSSSCG00000023306	ELMO2	1.25935	0	5.509	4.4895	7.39529	6.11239	-
ENSSSCG00000011884	HCLS1	0	6.24776	1.24543	0	1.31445	0	-
ENSSSCG00000021944	RAC2	1.5556	1.37957	0	9.61009	5.96852	7.59305	-
ENSSSCG00000008239	CAPG	5.66247	7.37709	3.92416	8.34585	5.42209	5.80865	-
ENSSSCG00000036317	VASP	0	1.46883	0	0	0	0	-
ENSSSCG00000025537	PTPN6	20.3684	15.5049	11.2097	14.0924	8.23302	15.4526	-
ENSSSCG00000022454	NRBP1	2.66092	1.40701	0	0	0	3.82861	-
ENSSSCG00000006578	S100A4	0	0	0	1.45903	0	0	-
ENSSSCG00000039542	CNN2	8.18429	8.54565	11.0808	2.77138	5.7882	5.2746	-
ENSSSCG00000040706	DBN1	9.54669	6.70474	5.36124	4.09242	4.07164	1.40829	-
ENSSSCG00000001900	CSK	27.8189	15.0365	24.9985	18.8966	15.961	16.7052	-
ENSSSCG00000007513	RAB22A	0	1.63907	4.18925	0	1.70877	0	-
ENSSSCG00000004190	STX7	0	0	0	1.28608	0	0	-
ENSSSCG00000027806	SAMHD1	0	0	2.67703	2.80422	2.57602	1.27031	-
ENSSSCG00000031236	GLIPR2	1.36604	2.88238	2.61752	0	2.9581	0	-
ENSSSCG00000010253	HK1	3.79462	0	2.62245	2.6996	1.37492	1.41519	-
ENSSSCG00000009412	LCP1	0	0	0	1.27819	1.2755	0	-
ENSSSCG00000033337	ARHGDIB	0	0	1.31766	0	1.28997	0	-
ENSSSCG00000009468	KCTD12	0	0	0	1.2848	0	0	-

## Sheet: ReadMe
Supplementary Data S1: Regulatory potential score (RPS) of genes related to three HCC subtypes (S-I, S-II, and S-III), related to Figure 4. The 340 genes were obtained from (Gong et al. 2020), which were significantly differential expressed in the three subtypes of HCC (S-I, S-II, and S-III).
Sheet 1: RPS of 32 genes that are highly expressed and encode signature proteins in S-I HCC
Sheet 2: RPS of 15 genes that are highly expressed and encode signature proteins in S-II HCC
Sheet 3: RPS of 263 genes that are highly expressed and encode signature proteins in S-III HCC
