# Supplementary material for: Dynamic 3D genome reorganization during development and metabolic stress of the porcine liver
Source: Cell Discov. 2022 Jun 14;8:56. doi: 10.1038/s41421-022-00416-z (PMC9197842; doi:10.1038/s41421-022-00416-z)
Supplement: Supplementary file 4 — Supplementary data S2 [file 41421_2022_416_MOESM4_ESM.xlsx]

## Sheet: Hematopoiesis
Regulatory Potential Score (RPS) of 719 genes related to hematopoiesis are clustered into ten profiles.
Ensembl ID	Gene symbol	RPS for E38	RPS for E80	RPS for 0D	RPS for 28D	RPS for 110D	RPS for 2Y	Profile
ENSSSCG00000035256	SPN	0	0	0	0	0	0	N/A
ENSSSCG00000024311	CCR2	10.5082	0	0	0	0	0	2
ENSSSCG00000004538	WDR7	1.41309	5.4551	0	2.60684	2.59676	3.91067	8
ENSSSCG00000003017	TGFB1	0	1.3733	0	0	1.45636	0	N/A
ENSSSCG00000000705	CD27	0	4.44972	2.68729	1.36585	1.32404	2.75469	8
ENSSSCG00000033327	PDGFB	0	0	1.48554	0	1.45332	0	N/A
ENSSSCG00000014232	LOX	1.2151	0	0	0	1.3294	0	N/A
ENSSSCG00000005965	MYC	30.5024	12.1379	11.7678	22.1046	13.6583	25.6714	3
ENSSSCG00000024621	KAT2B	40.6044	3.23022	4.82395	0	0	0	2
ENSSSCG00000008428	MSH2	2.50522	3.09691	0	4.33669	1.49453	4.61343	8
ENSSSCG00000017473	TOP2A	2.89655	1.46854	2.84118	3.0423	3.01562	5.753	7
ENSSSCG00000038082	TRAF6	0	1.28888	0	0	1.3117	0	N/A
ENSSSCG00000039929	ERCC2	0	2.96713	0	0	0	0	N/A
ENSSSCG00000010604	SH3PXD2A	9.18971	8.9564	6.03335	15.1441	14.504	24.0758	7
ENSSSCG00000039103	ADIPOQ	64.8108	58.2647	32.9923	44.9102	23.2768	39.9798	2
ENSSSCG00000017748	NF1	0	0	0	0	0	0	N/A
ENSSSCG00000035495	KITLG	0	0	1.30701	0	0	0	N/A
ENSSSCG00000032795	IL18R1	0	0	1.32163	0	0	0	N/A
ENSSSCG00000007477	NFATC2	0	2.70773	3.93667	1.40909	2.82969	1.40604	10
ENSSSCG00000016140	FZD5	40.012	41.3935	28.1297	46.5005	37.0244	53.6042	8
ENSSSCG00000015093	CD3D	0	2.61523	3.89612	1.32193	4.20297	0	10
ENSSSCG00000033262	CD74	0	2.97503	3.05941	4.50957	1.48772	3.0277	10
ENSSSCG00000038345	IKZF1	27.1453	10.3727	0	0	2.87457	0	2
ENSSSCG00000039594	SSBP3	33.7431	31.5727	18.7714	19.9625	25.993	16.2529	2
ENSSSCG00000015256	JAM3	1.30968	4.06996	0	0	0	0	8
ENSSSCG00000017750	EVI2B	0	0	0	0	0	0	N/A
ENSSSCG00000036452	LRRC17	0	0	1.32434	0	0	0	N/A
ENSSSCG00000039270	TREM2	12.8112	4.28618	0	0	0	0	2
ENSSSCG00000006911	TGFBR3	0	16.0367	21.3789	15.1132	9.88981	3.95776	10
ENSSSCG00000023324	KMT2A	0	0	2.86659	0	0	0	N/A
ENSSSCG00000040569	PLA2G10	0	1.4679	0	0	0	0	N/A
ENSSSCG00000011743	MECOM	0	1.34086	4.18745	0	0	0	5
ENSSSCG00000022864	EIF6	0	0	0	0	0	0	N/A
ENSSSCG00000015654	IL20	0	0	0	0	0	4.36877	7
ENSSSCG00000024777	HDAC4	3.11849	2.95655	7.67616	4.7147	3.08242	0	10
ENSSSCG00000015801	TLR3	0	4.91931	5.07293	2.7127	1.28008	0	10
ENSSSCG00000040317	SOD2	1.31343	5.67888	5.6827	2.62904	0	1.68252	5
ENSSSCG00000006274	PRKDC	1.24248	1.43514	3.92102	0	2.49147	1.24214	4
ENSSSCG00000007436	MMP9	0	0	0	0	0	0	N/A
ENSSSCG00000010908	PTPRC	4.59704	8.13718	0	1.37409	4.13901	0	9
ENSSSCG00000037663	PKNOX1	3.03247	1.54986	3.11289	1.52672	0	3.24085	5
ENSSSCG00000022080	RHOA	9.19333	9.30103	16.3511	9.66478	16.6305	10.7618	4
ENSSSCG00000025308	IL17D	0	0	0	0	0	0	N/A
ENSSSCG00000028101	SLC9B2	0	0	0	1.3396	1.24654	0	N/A
ENSSSCG00000011657	CLDN18	0	0	0	0	0	3.19644	7
ENSSSCG00000010574	LDB1	0	0	0	0	1.33784	0	N/A
ENSSSCG00000009556	CUL4A	14.9006	13.4364	9.72603	3.20387	1.45004	7.18353	2
ENSSSCG00000026818	CTC1	0	1.39692	0	1.51261	0	1.62371	N/A
ENSSSCG00000024445	METTL3	0	0	0	0	0	0	N/A
ENSSSCG00000033811	CBFB	5.37724	8.4415	13.7896	9.42123	13.5026	12.4201	7
ENSSSCG00000001710	RUNX2	9.80513	9.04285	6.41116	2.5764	10.2323	0	4
ENSSSCG00000031118	PREX1	0	8.20754	4.14334	5.60928	11.3978	4.25742	6
ENSSSCG00000029039	BRCA2	0	0	0	0	1.34331	0	N/A
ENSSSCG00000040875	ZFPM1	18.336	16.8044	1.66871	15.3716	11.5619	15.7114	3
ENSSSCG00000013927	ARMC6	0	0	0	0	0	0	N/A
ENSSSCG00000034373	TNRC6C	0	0	0	0	0	0	N/A
ENSSSCG00000017008	DOCK2	0	0	0	0	0	0	N/A
ENSSSCG00000006776	MOV10	0	0	1.41744	0	0	0	N/A
ENSSSCG00000005136	IFNE	0	1.37109	1.35316	7.89231	9.40408	4.57409	7
ENSSSCG00000008266	LOXL3	2.95793	0	1.20598	0	0	1.33635	N/A
ENSSSCG00000015235	ETS1	1.31609	0	0	0	0	1.36499	N/A
ENSSSCG00000004687	B2M	6.99815	7.97512	8.14991	9.29365	9.63292	11.985	7
ENSSSCG00000006214	RRS1	14.3952	11.2657	12.5523	18.5428	16.1642	20.5508	7
ENSSSCG00000022370	TNFSF9	0	0	0	0	0	0	N/A
ENSSSCG00000009946	SART3	21.8695	4.36993	0	0	0	0	2
ENSSSCG00000004383	OSTM1	9.09747	4.06785	1.27989	0	2.81029	0	2
ENSSSCG00000000233	ACVR1B	0	0	0	0	0	0	N/A
ENSSSCG00000033381	IRF4	0	1.50293	0	1.59594	3.2985	1.58494	6
ENSSSCG00000000299	TESPA1	0	0	0	0	0	0	N/A
ENSSSCG00000009314	FLT3	1.34636	0	0	0	0	0	N/A
ENSSSCG00000039161	MEIS1	21.8903	30.5778	27.5545	32.7044	29.175	36.5795	7
ENSSSCG00000000189	LMBR1L	8.67292	2.92045	0	0	0	0	2
ENSSSCG00000027667	EML1	0	0	1.50986	4.57797	1.47739	7.13654	7
ENSSSCG00000003259	OSCAR	4.53759	1.48414	0	0	1.49542	0	2
ENSSSCG00000001756	IREB2	1.27663	2.7266	1.32013	1.22701	2.91297	5.44836	7
ENSSSCG00000006235	TOX	3.66007	2.41766	10.5718	2.50527	3.80646	0	10
ENSSSCG00000040579	ZNF683	0	0	0	0	0	0	N/A
ENSSSCG00000017414	KAT2A	0	3.24281	0	1.41978	0	0	8
ENSSSCG00000015136	UBASH3B	31.4867	23.4624	8.42197	8.58266	15.868	16.0984	3
ENSSSCG00000014269	FNIP1	3.63641	1.39062	2.59584	3.96772	0	0	1
ENSSSCG00000032405	TMEM190	0	1.46857	0	0	1.41938	0	N/A
ENSSSCG00000028997	HOXA9	0	1.41241	2.71236	0	1.34223	2.68594	N/A
ENSSSCG00000016701	HOXA7	0	0	5.47896	2.62574	5.2308	2.62812	7
ENSSSCG00000009704	HMGB2	7.33637	6.79362	1.40333	1.65291	4.29979	8.24131	3
ENSSSCG00000006760	HIPK1	8.64232	4.90718	0	5.12123	3.3925	6.56802	3
ENSSSCG00000014437	PPARGC1B	0	1.54945	0	1.47061	4.39382	1.46649	6
ENSSSCG00000015288	RBBP5	5.31314	1.3993	0	0	0	0	2
ENSSSCG00000001131	BTN2A2	17.0164	4.82728	1.40761	0	0	0	2
ENSSSCG00000003189	PRMT1	1.44598	1.46452	0	0	0	0	N/A
ENSSSCG00000037598	SNX10	0	10.7566	9.51114	12.3868	18.9769	17.6292	7
ENSSSCG00000002383	FOS	11.7251	13.7674	12.1338	20.4541	16.4686	11.0361	6
ENSSSCG00000001858	CIB1	0	1.41679	7.22791	6.90018	4.23703	5.50945	7
ENSSSCG00000022413	TIRAP	5.38462	4.16148	4.03016	2.98407	2.93802	0	2
ENSSSCG00000013935	YJEFN3	0	0	0	1.60306	0	0	N/A
ENSSSCG00000008443	EPAS1	5.37864	20.4061	29.1417	37.162	20.0254	29.1303	7
ENSSSCG00000015590	FLVCR1	1.32713	0	0	0	0	0	N/A
ENSSSCG00000004625	LEO1	1.27876	2.58294	1.29556	10.4563	8.37363	10.332	7
ENSSSCG00000040180	TMEM64	0	0	0	1.29578	0	0	N/A
ENSSSCG00000017537	HOXB8	0	0	0	1.51524	4.57264	4.61898	7
ENSSSCG00000011079	PIP4K2A	25.3886	10.6434	2.60314	4.00606	4.00557	3.99641	2
ENSSSCG00000029519	CIAPIN1	0	0	0	0	0	0	N/A
ENSSSCG00000029708	SLC25A38	4.48615	0	0	0	0	0	2
ENSSSCG00000006552	HAX1	3.2577	1.68155	0	0	1.38777	1.46733	3
ENSSSCG00000035859	WNT5A	0	5.26997	0	4.37723	1.35397	6.91891	8
ENSSSCG00000023004	FZD9	1.42891	0	0	0	0	0	N/A
ENSSSCG00000021712	HERC6	7.1355	8.54215	10.2496	9.39371	14.8518	14.2521	7
ENSSSCG00000013731	DNASE2	0	0	0	0	0	0	N/A
ENSSSCG00000017950	TP53	4.78147	4.59664	2.89821	1.52866	1.47682	3.1667	2
ENSSSCG00000006464	NTRK1	1.34018	0	0	1.441	5.99731	1.44792	4
ENSSSCG00000000183	WNT1	1.50288	0	0	0	0	0	N/A
ENSSSCG00000026427	RORC	0	0	0	0	0	0	N/A
ENSSSCG00000000687	CD4	0	1.36425	1.37601	0	0	0	N/A
ENSSSCG00000009087	IL21	0	0	0	0	0	0	N/A
ENSSSCG00000010027	PATZ1	0	0	0	2.82358	0	1.38411	N/A
ENSSSCG00000039946	CD34	5.54636	4.3454	1.40971	6.26093	1.52286	4.21361	1
ENSSSCG00000027057	SYVN1	0	3.06533	0	0	0	0	8
ENSSSCG00000017534	HOXB3	0	0	3.0836	0	0	1.47008	5
ENSSSCG00000015638	C1orf186	1.41825	1.36704	1.32043	1.47401	2.73121	4.44919	7
ENSSSCG00000040157	AP3D1	0	0	1.35024	2.7505	0	1.38156	N/A
ENSSSCG00000036844	GPR171	0	0	2.5657	0	0	1.23198	N/A
ENSSSCG00000017488	CSF3	5.99509	1.53832	1.46942	0	1.46913	0	2
ENSSSCG00000029870	WNT3A	0	0	0	0	0	0	N/A
ENSSSCG00000036402	MYL9	0	0	0	0	1.40794	0	N/A
ENSSSCG00000003613	HDAC1	0	0	0	1.27031	0	0	N/A
ENSSSCG00000001009	RIPK1	0	1.6674	1.67004	0	1.68128	1.67214	N/A
ENSSSCG00000038003	ITK	0	3.91367	3.87113	2.51862	6.61884	3.89808	7
ENSSSCG00000002814	ADGRG3	0	3.02825	1.33826	1.52651	0	0	8
ENSSSCG00000007248	ASXL1	8.94429	10.5872	5.68194	8.06878	5.71964	9.59	8
ENSSSCG00000009873	DTX1	1.33546	6.07358	5.77264	6.45067	3.50297	6.87658	8
ENSSSCG00000005163	IFNB1	12.1237	4.31495	0	2.82419	2.76145	4.79078	3
ENSSSCG00000002960	RASGRP4	0	0	0	0	0	0	N/A
ENSSSCG00000034328	SP7	10.5231	9.1795	2.95929	5.9733	4.54157	6.03096	2
ENSSSCG00000000120	ANKRD54	0	0	0	0	0	0	N/A
ENSSSCG00000001437	AGER	0	3.14475	3.2515	4.51509	3.06637	1.58366	10
ENSSSCG00000010816	TGFB2	0	0	0	0	0	0	N/A
ENSSSCG00000023762	TRPM2	1.71258	1.48317	2.95342	0	4.61385	0	4
ENSSSCG00000011563	FANCD2	0	0	0	1.35196	0	0	N/A
ENSSSCG00000008099	ZC3H8	0	0	0	0	0	0	N/A
ENSSSCG00000010772	ADAM8	1.93083	0	0	0	0	0	N/A
ENSSSCG00000005472	SLC46A2	16.252	8.24252	8.49201	2.89613	8.10018	3.19858	2
ENSSSCG00000023660	PARP1	0	0	0	0	0	0	N/A
ENSSSCG00000031703	DACT2	1.38409	1.44771	2.81245	1.54654	3.06449	1.49453	N/A
ENSSSCG00000014913	PICALM	46.1703	46.9262	37.0125	35.046	34.6885	35.9922	2
ENSSSCG00000009565	GAS6	1.54291	1.69721	3.38298	0	0	0	5
ENSSSCG00000040575	ISG15	1.52892	0	0	0	0	0	N/A
ENSSSCG00000005215	JAK2	42.9035	21.4496	5.38946	12.9559	5.62042	5.36908	2
ENSSSCG00000006734	CD101	0	0	0	0	0	0	N/A
ENSSSCG00000031999	GPR18	2.83188	7.5425	4.40529	1.45815	7.29846	9.52935	9
ENSSSCG00000014278	IL5	1.16074	0	0	0	1.30239	0	N/A
ENSSSCG00000014282	IL4	1.21803	2.54148	0	0	0	0	N/A
ENSSSCG00000020771	INHA	4.04712	0	0	0	1.36564	0	3
ENSSSCG00000015413	FGL2	0	0	0	1.43972	1.40632	5.66826	7
ENSSSCG00000007807	CD19	0	0	0	0	0	0	N/A
ENSSSCG00000028674	CR2	0	0	1.28484	1.3827	0	0	N/A
ENSSSCG00000015277	SOX13	0	1.43109	0	0	0	0	N/A
ENSSSCG00000012022	APP	15.0998	6.67953	0	0	6.58435	0	2
ENSSSCG00000006357	FCER1G	8.35307	8.40735	16.6188	18.0977	14.6204	17.6751	7
ENSSSCG00000009664	PTK2B	4.55616	7.96474	2.82316	6.22677	5.92812	6.24382	8
ENSSSCG00000007507	PCK1	4.42916	7.96261	8.17069	13.6942	5.49347	9.2993	10
ENSSSCG00000004658	FBN1	0	0	0	0	1.38292	0	N/A
ENSSSCG00000011405	HYAL2	5.92855	1.35678	1.47916	12.7562	14.5223	15.8451	7
ENSSSCG00000011358	TREX1	0	1.38865	0	0	0	1.45221	N/A
ENSSSCG00000008103	MERTK	0	0	6.12666	1.49764	3.09987	3.09589	5
ENSSSCG00000006106	CDH17	0	0	0	1.40039	0	0	N/A
ENSSSCG00000040961	LIF	0	1.35307	0	0	0	0	N/A
ENSSSCG00000026015	POU4F2	0	0	3.65765	0	0	0	5
ENSSSCG00000009327	HMGB1	6.94193	5.30693	0	1.34826	2.58295	2.56674	3
ENSSSCG00000017497	ERBB2	0	0	0	0	0	2.91217	N/A
ENSSSCG00000014891	GAB2	7.62012	12.2635	3.9509	10.5714	7.98447	8.37617	8
ENSSSCG00000038706	C1QC	6.89723	7.27174	5.89242	4.76648	8.7433	7.99998	3
ENSSSCG00000011640	TF	0	3.14809	8.04339	14.7339	7.4449	15.7125	7
ENSSSCG00000029879	LTF	0	0	0	0	0	0	N/A
ENSSSCG00000034980	IRF8	0	0	4.67837	0	1.5279	0	5
ENSSSCG00000017366	HDAC5	0	2.81054	0	0	0	2.90441	N/A
ENSSSCG00000000742	ITFG2	1.61142	1.85828	1.56897	1.68192	2.97599	2.84187	N/A
ENSSSCG00000031498	PPP2R3C	1.27637	1.28752	1.33874	2.62985	5.22989	2.54115	6
ENSSSCG00000036810	ARL11	0	1.29778	0	0	0	0	N/A
ENSSSCG00000040134	TNFRSF13B	4.24902	5.8213	4.30427	4.48688	5.81582	4.42519	N/A
ENSSSCG00000011316	CCR9	0	1.51389	0	0	0	0	N/A
ENSSSCG00000027646	TIPARP	10.6167	21.404	17.3267	18.9535	7.7964	18.4098	8
ENSSSCG00000038553	TSPO2	12.6514	2.94685	18.6928	4.12382	6.26004	6.8173	5
ENSSSCG00000002038	PSMB11	1.53532	2.96043	0	0	1.47558	1.51982	N/A
ENSSSCG00000006375	LY9	0	0	0	0	0	0	N/A
ENSSSCG00000013448	MKNK2	2.90703	2.67162	2.63914	6.34924	3.03834	5.08213	1
ENSSSCG00000016298	INPP5D	0	0	0	0	1.42361	0	N/A
ENSSSCG00000005385	NR4A3	1.24361	1.30674	0	1.30719	0	0	N/A
ENSSSCG00000011125	GATA3	0	0	0	0	0	0	N/A
ENSSSCG00000011618	GATA2	4.5017	8.8924	4.30797	1.43212	2.81918	4.51893	9
ENSSSCG00000007932	ROGDI	1.47212	0	1.45532	0	2.94913	1.45666	N/A
ENSSSCG00000011201	SATB1	0	0	0	0	0	0	N/A
ENSSSCG00000039663	TWSG1	4.21902	6.53817	0	6.54881	4.11147	2.50035	6
ENSSSCG00000021933	CLEC5A	0	3.1378	2.95887	2.71984	5.91307	2.56502	6
ENSSSCG00000008796	RBM47	0	0	0	1.27753	1.17115	1.19738	N/A
ENSSSCG00000002764	SMPD3	11.6822	1.29913	0	12.0555	5.39425	10.0451	1
ENSSSCG00000006231	CHD7	10.5626	14.0592	13.1165	13.3278	7.35131	11.9807	8
ENSSSCG00000009716	SH3RF1	0	1.30655	8.92497	5.33917	1.29359	1.30954	10
ENSSSCG00000007067	JAG1	1.29453	1.24451	5.80844	6.67007	7.01807	7.32061	7
ENSSSCG00000011899	CD80	22.1928	13.4113	0	2.60499	1.36821	0	2
ENSSSCG00000011437	ALAS1	0	0	0	3.39991	0	1.77988	1
ENSSSCG00000034390	CARD11	0	0	0	0	0	0	N/A
ENSSSCG00000035077	INHBA	0	1.36181	5.64499	33.9783	8.4724	12.0802	1
ENSSSCG00000011810	BCL6	1.29195	0	2.61725	1.26135	2.61387	1.20628	N/A
ENSSSCG00000008217	CD8A	0	0	0	0	0	1.2805	N/A
ENSSSCG00000006543	ADAR	0	0	0	0	0	0	N/A
ENSSSCG00000032623	JAGN1	0	0	0	0	0	0	N/A
ENSSSCG00000003460	CASP9	0	0	0	0	0	0	N/A
ENSSSCG00000038132	IRF2BP2	19.3425	55.29	63.2218	40.1011	52.2494	36.4206	10
ENSSSCG00000033684	CD79A	12.2343	1.64516	0	0	1.61674	6.46386	3
ENSSSCG00000027568	BLK	0	1.36836	1.46797	0	0	0	N/A
ENSSSCG00000000688	LAG3	2.81918	0	2.95282	0	0	2.8224	N/A
ENSSSCG00000031106	PLA2G2D	0	0	0	0	0	0	N/A
ENSSSCG00000004507	SMAD7	7.30285	4.36082	4.26841	16.1728	2.88082	10.3882	1
ENSSSCG00000037524	LY6D	0	3.0834	1.75589	4.72283	4.72721	3.13719	6
ENSSSCG00000006331	PBX1	0	0	0	0	1.32378	0	N/A
ENSSSCG00000034191	SOX6	32.2541	10.9622	0	2.66669	0	1.33245	2
ENSSSCG00000002507	BCL11B	4.48132	1.41946	1.40552	0	2.93907	0	4
ENSSSCG00000010801	CDC73	0	0	0	1.56258	1.52039	1.59225	N/A
ENSSSCG00000005122	TEK	2.69277	1.38086	1.40999	5.6889	5.58153	4.23611	7
ENSSSCG00000020879	FBXW7	0	2.63709	1.25531	0	0	0	N/A
ENSSSCG00000014063	SFXN1	4.33808	3.51652	3.37689	3.458	3.47729	2.11564	N/A
ENSSSCG00000033267	IL2	0	2.79978	1.34726	1.25732	1.34552	0	N/A
ENSSSCG00000034285	RAG2	0	4.10893	0	0	0	0	8
ENSSSCG00000015962	SP3	7.43343	7.84007	2.35323	14.9405	10.5241	18.2952	7
ENSSSCG00000004576	RORA	3.88014	22.4885	14.073	28.88	20.3769	35.6188	7
ENSSSCG00000009429	TNFSF11	1.25937	0	0	5.11922	0	3.65043	1
ENSSSCG00000004795	MEIS2	1.28406	14.8985	9.36155	0	5.36422	3.89704	9
ENSSSCG00000005267	ANXA1	0	0	0	0	0	2.91705	N/A
ENSSSCG00000017538	HOXB7	0	1.52063	0	0	2.96271	0	N/A
ENSSSCG00000010698	FGFR2	1.31054	6.76737	2.89805	4.01085	1.37144	4.37666	8
ENSSSCG00000000156	FBXO7	2.83444	1.38448	0	4.80307	7.12733	10.4842	7
ENSSSCG00000023178	BATF2	0	0	0	0	0	0	N/A
ENSSSCG00000024392	THEMIS	0	0	0	0	0	0	N/A
ENSSSCG00000005664	LRRC8A	5.35586	1.74197	3.17825	7.04316	6.95093	9.05159	7
ENSSSCG00000008193	ZAP70	1.35353	0	0	0	1.36574	0	N/A
ENSSSCG00000004714	EPB42	11.1892	2.53846	2.77043	1.28726	0	0	2
ENSSSCG00000028304	ZFP36L1	11.4515	20.9861	38.033	62.3151	16.4151	24.246	10
ENSSSCG00000011951	NFKBIZ	0	0	3.73147	2.67224	0	3.83584	5
ENSSSCG00000024152	ETV6	1.37226	15.4483	20.1436	38.8745	27.5418	31.8842	7
ENSSSCG00000016177	XRCC5	0	1.28456	0	0	0	2.82622	N/A
ENSSSCG00000000295	NCKAP1L	0	0	0	0	0	0	N/A
ENSSSCG00000009157	TET2	1.37535	4.00236	1.27348	5.36025	9.26565	22.4552	7
ENSSSCG00000021812	MS4A1	0	0	0	1.51792	0	0	N/A
ENSSSCG00000001661	SRF	0	1.24186	1.29243	0	0	0	N/A
ENSSSCG00000003183	RRAS	0	0	0	0	0	3.02836	7
ENSSSCG00000040183	CDK6	55.8007	21.3285	11.159	18.5455	14.1861	9.91126	2
ENSSSCG00000009988	THOC5	1.34485	0	1.38635	0	0	0	N/A
ENSSSCG00000000182	WNT10B	1.50288	0	0	0	0	0	N/A
ENSSSCG00000009593	ROR2	0	0	0	0	0	0	N/A
ENSSSCG00000006809	RBM15	1.6544	1.44227	0	7.25188	0	10.1424	7
ENSSSCG00000031712	MFAP5	0	1.48233	1.31087	1.38689	2.63465	2.81831	N/A
ENSSSCG00000027726	DLL1	0	9.33759	39.7863	21.1161	13.2709	4.67331	10
ENSSSCG00000001735	RHAG	29.0581	19.647	1.39889	1.30232	0	2.63831	2
ENSSSCG00000004823	LRRK1	1.31325	4.22111	2.70238	4.24349	9.08166	11.2843	7
ENSSSCG00000014114	PAPD4	0	0	2.60324	0	0	1.17872	N/A
ENSSSCG00000022442	PAF1	0	4.10111	0	0	0	0	8
ENSSSCG00000015488	TNFSF4	0	1.43974	8.6602	9.59643	19.269	15.7892	7
ENSSSCG00000000084	ATF4	1.46968	1.5433	4.29649	0	0	0	5
ENSSSCG00000012890	TCIRG1	0	0	1.60709	0	0	0	N/A
ENSSSCG00000011011	IFNK	1.37571	9.51976	8.01069	5.42736	7.67797	8.18153	9
ENSSSCG00000004339	UFL1	0	0	0	1.1854	0	0	N/A
ENSSSCG00000002688	PLCG2	0	0	0	0	0	0	N/A
ENSSSCG00000016832	IL7R	0	0	0	0	1.34388	2.73681	N/A
ENSSSCG00000035212	KLF6	0	3.07753	1.533	7.60372	3.08096	0	10
ENSSSCG00000013033	BAD	1.50965	1.53804	0	0	0	0	N/A
ENSSSCG00000030095	ZBTB16	25.8519	6.73728	49.5709	30.2957	29.0168	28.7333	5
ENSSSCG00000030361	PRKCZ	0	0	0	1.47494	0	0	N/A
ENSSSCG00000006902	GFI1	0	1.32871	0	0	0	0	N/A
ENSSSCG00000010052	BCR	1.37474	7.00108	4.27352	10.5354	5.67869	13.8415	7
ENSSSCG00000004485	CD109	0	1.44246	0	0	0	0	N/A
ENSSSCG00000010966	CCL19	0	0	1.36447	0	1.40866	1.32489	N/A
ENSSSCG00000010504	BLNK	0	0	0	0	0	1.38522	N/A
ENSSSCG00000014319	SMAD5	1.25955	1.30617	0	1.26775	1.31847	1.37601	N/A
ENSSSCG00000013328	FSHB	0	2.60339	2.47124	0	0	0	N/A
ENSSSCG00000016416	SHH	0	1.4006	0	0	2.77628	4.27532	7
ENSSSCG00000003608	LCK	0	0	0	1.25485	2.62568	3.72159	7
ENSSSCG00000013260	MDK	0	4.46798	0	1.50583	1.51405	3.00225	8
ENSSSCG00000030209	MFNG	0	0	0	0	0	0	N/A
ENSSSCG00000025188	LEPR	0	0	3.01621	7.34285	5.5743	5.54506	7
ENSSSCG00000000706	LTBR	0	1.34356	4.18175	2.81131	1.41592	1.31444	10
ENSSSCG00000015234	KIRREL3	0	2.98611	0	0	0	0	N/A
ENSSSCG00000004276	SMAP1	1.329	1.25425	9.94224	7.5985	6.45616	10.1292	7
ENSSSCG00000003085	CLPTM1	7.49751	6.10422	1.709	3.68922	1.71236	6.48492	3
ENSSSCG00000004209	PTPRK	0	4.01999	0	27.0081	1.36543	14.6278	1
ENSSSCG00000024912	WDR5	1.99162	4.86627	4.98456	3.25472	4.70639	1.84304	10
ENSSSCG00000023527	NRROS	0	0	0	2.62397	5.22777	3.97444	7
ENSSSCG00000016368	FARP2	2.56462	4.25658	5.85141	4.25015	5.75324	2.56391	10
ENSSSCG00000010301	PPP3CB	6.8139	5.02936	0	2.65729	2.75003	1.39063	2
ENSSSCG00000003395	PIK3CD	0	0	0	1.58971	0	0	N/A
ENSSSCG00000002906	ETV2	0	0	0	0	0	0	N/A
ENSSSCG00000017406	STAT5B	8.94499	8.73632	3.0211	3.24155	6.25954	2.90416	2
ENSSSCG00000008841	PDGFRA	0	1.25267	0	2.48879	7.60098	5.1727	7
ENSSSCG00000024562	CCR6	0	0	0	0	0	0	N/A
ENSSSCG00000034395	CREB1	2.3501	1.19656	1.35403	1.23684	0	1.67912	N/A
ENSSSCG00000035923	JMJD6	1.48639	15.8758	0	2.67839	0	0	8
ENSSSCG00000020813	FAM20C	1.78176	1.71116	0	1.77548	0	0	N/A
ENSSSCG00000012853	IRF7	0	0	3.23687	0	0	1.66978	5
ENSSSCG00000015353	SCIN	0	0	0	0	0	0	N/A
ENSSSCG00000009007	TMEM131L	40.3796	16.7874	5.20559	14.515	7.68387	17.029	3
ENSSSCG00000017187	FOXJ1	0	1.39505	0	2.87817	1.35742	0	N/A
ENSSSCG00000024127	ABI1	6.45327	0	0	1.49633	0	1.30597	3
ENSSSCG00000013429	STK11	19.9729	22.7296	12.7947	17.5944	17.2473	18.9006	8
ENSSSCG00000016122	CTLA4	0	0	0	0	0	0	N/A
ENSSSCG00000010831	DUSP10	0	0	0	0	3.78099	0	4
ENSSSCG00000009589	SYK	0	0	0	0	0	0	N/A
ENSSSCG00000001725	ADGRF5	0	0	1.2735	1.53406	3.67631	1.3097	7
ENSSSCG00000008002	NARFL	1.48362	0	0	0	0	0	N/A
ENSSSCG00000040461	CDKN1C	3.41346	17.318	12.6865	8.75256	5.33141	11.9084	8
ENSSSCG00000006035	ANGPT1	0	0	1.3435	0	0	0	N/A
ENSSSCG00000039707	RTKN2	0	0	0	0	1.38172	0	N/A
ENSSSCG00000017706	HEATR9	0	0	0	0	0	0	N/A
ENSSSCG00000000068	EP300	11.6504	8.94143	4.33434	1.48577	2.87867	0	2
ENSSSCG00000015037	IL18	1.27926	1.28337	3.65007	3.75988	1.40751	2.7166	N/A
ENSSSCG00000037958	TOB2	2.83739	4.39213	12.3956	13.7632	3.1675	5.9321	10
ENSSSCG00000002496	GLRX5	4.35	7.25691	8.79113	15.168	13.5535	10.8609	7
ENSSSCG00000008002	NARFL	1.48362	0	0	0	0	0	N/A
ENSSSCG00000020736	ADD2	14.5787	7.993	0	0	0	0	2
ENSSSCG00000008692	ADD1	0	1.64435	0	8.53526	0	0	1
ENSSSCG00000004587	MYO1E	0	0	1.41764	8.61867	3.85109	13.1305	7
ENSSSCG00000013032	GPR137	4.65554	0	0	0	0	0	2
ENSSSCG00000023709	PTPRJ	0	0	0	6.35973	0	3.0191	1
ENSSSCG00000010682	PRDX3	6.62393	2.82578	0	0	1.35208	0	2
ENSSSCG00000008648	RSAD2	2.66327	2.75582	8.01142	0	1.36745	2.71001	5
ENSSSCG00000033171	MAPK11	0	3.02194	7.79446	1.5345	1.48609	1.62569	5
ENSSSCG00000002033	CEBPE	0	3.09973	3.0856	0	4.63114	1.57355	9
ENSSSCG00000034114	GPR68	0	1.29401	0	0	0	0	N/A
ENSSSCG00000002412	STON2	46.2844	27.7381	12.0752	32.254	20.8616	21.6672	2
ENSSSCG00000015498	RC3H1	0	6.44621	3.62266	1.21595	1.26097	8.71176	8
ENSSSCG00000009051	IL15	1.1937	5.2206	2.38353	6.65473	3.757	9.39047	7
ENSSSCG00000040461	CDKN1C	3.41346	17.318	12.6865	8.75256	5.33141	11.9084	8
ENSSSCG00000022849	IL2RA	0	0	0	0	0	0	N/A
ENSSSCG00000007673	EPO	0	3.00259	10.6194	3.0077	0	0	5
ENSSSCG00000032963	IFNG	0	0	0	0	2.62425	0	N/A
ENSSSCG00000025822	SFRP1	0	0	0	0	0	0	N/A
ENSSSCG00000037818	IFNA1	9.46283	9.57884	11.9321	8.20162	10.5531	6.52594	4
ENSSSCG00000014091	F2RL1	0	1.49349	0	0	0	0	N/A
ENSSSCG00000010538	NKX2-3	0	0	4.16362	0	0	0	5
ENSSSCG00000037461	MLF1	0	0	6.88338	1.32923	0	0	5
ENSSSCG00000037158	MTURN	0	0	0	1.24012	0	0	N/A
ENSSSCG00000017376	MEOX1	0	0	2.73916	1.37109	2.71542	2.68032	N/A
ENSSSCG00000025675	EEF2	0	1.36729	1.35363	0	1.40622	2.83994	N/A
ENSSSCG00000000258	RARG	0	0	0	0	0	0	N/A
ENSSSCG00000008645	ID2	14.9748	12.9541	21.464	36.2658	27.6852	40.4946	7
ENSSSCG00000016009	ITGA4	64.922	26.3304	1.29958	17.5225	15.8984	7.39514	2
ENSSSCG00000025295	NDFIP1	14.6176	0	2.66515	2.74505	0	2.65188	2
ENSSSCG00000040777	RPL22	0	0	0	0	0	0	N/A
ENSSSCG00000023737	CSF2	6.4259	0	0	0	0	1.29416	3
ENSSSCG00000011274	CTNNB1	0	0	0	0	0	0	N/A
ENSSSCG00000001440	NOTCH4	12.8969	6.62132	6.60657	6.64704	4.84328	4.72579	2
ENSSSCG00000013028	ESRRA	3.15431	4.63408	3.14021	1.64388	1.57474	1.53868	2
ENSSSCG00000014338	HSPA9	0	0	0	0	0	1.49094	N/A
ENSSSCG00000007951	CREBBP	23.5851	9.00742	7.27121	5.97338	0	8.69981	2
ENSSSCG00000007023	KAT6A	0	4.37835	6.04118	4.87538	5.76051	1.61073	10
ENSSSCG00000014336	EGR1	4.1719	2.74914	0	7.2686	7.25412	3.18246	6
ENSSSCG00000006736	CD2	0	0	0	0	0	0	N/A
ENSSSCG00000002867	CEBPG	0	8.2491	12.8447	14.5326	7.654	7.26004	10
ENSSSCG00000001472	HLA-DOA	10.7899	9.46778	0	7.5821	9.18971	10.9144	3
ENSSSCG00000032304	MAEA	0	0	0	1.68957	0	0	N/A
ENSSSCG00000017836	PAFAH1B1	0	0	0	0	0	0	N/A
ENSSSCG00000008794	RHOH	14.7086	15.2609	2.33314	7.52909	5.15783	7.58578	2
ENSSSCG00000017505	MED1	0	0	0	0	0	0	N/A
ENSSSCG00000032464	PURB	0	6.72124	1.31217	1.33142	1.3287	0	8
ENSSSCG00000016444	TMEM176B	0	0	1.34051	1.34532	2.78877	0	N/A
ENSSSCG00000009401	RB1	0	0	1.35046	0	3.85018	6.56619	7
ENSSSCG00000011996	POU1F1	0	0	0	0	0	0	N/A
ENSSSCG00000008478	SOS1	8.67433	2.71272	0	1.25683	1.36156	5.09425	3
ENSSSCG00000003144	BAX	1.66671	0	0	0	0	3.17615	3
ENSSSCG00000027628	IL6R	0	0	0	4.90593	1.39839	4.68659	7
ENSSSCG00000017283	CD79B	0	0	0	0	0	0	N/A
ENSSSCG00000016769	CDK13	0	0	2.8193	2.89162	4.35189	4.25897	7
ENSSSCG00000017762	FOXN1	0	0	0	0	0	0	N/A
ENSSSCG00000000145	MYH9	0	5.90691	8.8602	7.49838	0	6.98003	5
ENSSSCG00000023909	THPO	1.22492	7.16029	8.64491	8.20464	1.32806	13.485	5
ENSSSCG00000038500	TRIB1	55.9099	14.8077	8.94916	11.909	0	15.0402	2
ENSSSCG00000006493	PMF1	0	0	0	0	0	1.46678	N/A
ENSSSCG00000011631	UBA5	0	0	0	1.47021	0	0	N/A
ENSSSCG00000000667	AICDA	0	2.7652	0	0	0	0	N/A
ENSSSCG00000001955	SRP54	2.4164	2.62114	0	2.74534	0	5.20814	8
ENSSSCG00000001757	WDR61	5.26717	12.6686	9.33381	4.76238	12.937	12.9807	9
ENSSSCG00000023495	PITHD1	0	0	1.50296	0	0	0	N/A
ENSSSCG00000030888	FADD	12.2215	10.1999	3.36412	5.04371	5.06767	6.89571	3
ENSSSCG00000009613	DMTN	9.4697	2.92199	1.44691	0	0	0	2
ENSSSCG00000024439	PTGER4	0	0	1.40133	0	1.40639	0	N/A
ENSSSCG00000027480	KLF10	47.9007	35.9615	31.0775	35.9032	25.171	40.2619	3
ENSSSCG00000027855	SOCS1	39.3921	28.6158	17.014	21.1128	17.938	15.997	2
ENSSSCG00000038911	KLF2	0	0	0	1.58124	4.4715	0	6
ENSSSCG00000013736	PRDX2	0	0	0	0	0	1.63085	N/A
ENSSSCG00000035258	RABL3	0	1.27532	1.22064	2.68363	0	2.44877	N/A
ENSSSCG00000038351	TNFRSF18	0	0	0	0	0	0	N/A
ENSSSCG00000011131	PRKCQ	0	0	0	0	0	0	N/A
ENSSSCG00000032251	MAFB	3.78198	5.64432	12.3504	18.8303	12.7278	29.8577	7
ENSSSCG00000006709	NOTCH2	0	0	2.83019	0	2.83154	0	N/A
ENSSSCG00000006074	STK3	0	0	1.25086	1.30944	0	0	N/A
ENSSSCG00000003413	MTOR	0	0	1.54045	0	0	0	N/A
ENSSSCG00000006382	SLAMF6	2.61935	0	0	0	0	0	N/A
ENSSSCG00000005466	PTBP3	34.9736	23.0259	20.8788	27.6397	24.5812	23.3239	1
ENSSSCG00000015137	CRTAM	10.0294	2.76449	3.71765	0	1.24408	1.26927	2
ENSSSCG00000033674	PRKCB	0	0	0	0	1.48953	0	N/A
ENSSSCG00000033167	SLC7A6OS	0	0	0	2.69295	3.92742	1.41816	6
ENSSSCG00000002135	PNP	0	0	0	0	0	0	N/A
ENSSSCG00000021355	SOD1	0	0	0	7.40051	3.12478	7.14478	7
ENSSSCG00000005166	MLLT3	8.11813	2.93422	5.65955	2.77908	7.08623	6.01423	4
ENSSSCG00000011417	DCAF1	18.7312	5.54736	2.87988	1.44933	8.51	7.22519	3
ENSSSCG00000035366	MFHAS1	30.1618	18.6214	13.0717	12.0541	8.36898	8.35712	2
ENSSSCG00000004414	CD164	1.80042	11.1577	9.60139	9.15358	7.41883	8.37576	10
ENSSSCG00000040057	EOMES	0	0	0	0	0	0	N/A
ENSSSCG00000022874	DNAJA3	0	0	1.6147	0	0	0	N/A
ENSSSCG00000004917	MALT1	1.27776	3.71183	0	1.26314	1.25055	0	8
ENSSSCG00000001234	TRIM10	6.5005	6.42516	2.97701	1.45184	3.19649	4.71527	3
ENSSSCG00000007112	PAX1	1.37918	4.11294	0	1.29023	1.25622	1.41778	8
ENSSSCG00000004607	PYGO1	2.61943	0	0	0	1.44866	1.55834	N/A
ENSSSCG00000005575	RC3H2	0	0	0	0	0	0	N/A
ENSSSCG00000006452	CD1D	1.35585	1.35014	3.01587	0	0	0	5
ENSSSCG00000004898	TNFRSF11A	0	0	0	0	0	1.23227	N/A
ENSSSCG00000017475	RARA	1.47165	1.56132	6.18887	5.09698	3.17153	7.05602	7
ENSSSCG00000016111	FZD7	0	1.27016	0	0	2.41813	1.30242	N/A
ENSSSCG00000036501	WDR1	0	1.5307	0	0	0	0	N/A
ENSSSCG00000002648	CBFA2T3	3.01323	0	3.08799	0	0	0	2
ENSSSCG00000004167	MYB	2.69416	4.06205	2.62711	1.33251	0	1.5657	2
ENSSSCG00000028157	CASP8	0	2.56635	0	1.25148	2.60608	5.67134	7
ENSSSCG00000004366	BVES	0	3.89487	0	0	0	0	8
ENSSSCG00000032644	HLX	1.34374	16.3798	5.87814	12.2138	5.57558	10.4067	8
ENSSSCG00000011101	ITGB1	9.36505	4.4439	7.32996	10.0165	9.09143	12.1472	7
ENSSSCG00000011514	MITF	0	0	2.46465	0	0	5.23896	5
ENSSSCG00000004411	ZBTB24	2.97884	4.28649	5.89422	2.95672	5.23129	0	10
ENSSSCG00000032397	LBR	0	1.31659	0	0	1.48409	3.89135	7
ENSSSCG00000007732	SBDS	0	0	0	0	0	0	N/A
ENSSSCG00000010235	SIRT1	18.8139	6.49826	0	0	0	0	2
ENSSSCG00000027686	YTHDF2	3.81895	0	0	1.34923	0	0	2
ENSSSCG00000001818	FES	4.41027	8.06285	2.76913	13.0707	2.81132	9.48695	8
ENSSSCG00000003577	WASF2	0	0	1.42623	2.51468	2.57432	0	N/A
ENSSSCG00000001987	RIPK3	0	1.50312	0	0	0	0	N/A
ENSSSCG00000013437	TCF3	3.22452	0	0	0	2.79165	0	4
ENSSSCG00000026145	RAG1	0	0	0	0	0	0	N/A
ENSSSCG00000016915	IL31RA	0	0	0	0	1.4974	1.39375	N/A
ENSSSCG00000015480	PRRC2C	0	0	0	1.22646	0	11.9707	7
ENSSSCG00000008729	LYAR	0	0	0	3.08348	0	0	1
ENSSSCG00000032820	BRD1	0	1.45151	0	0	0	0	N/A
ENSSSCG00000000236	KRT75	0	0	1.52332	0	0	0	N/A
ENSSSCG00000020663	KMT2C	0	8.89267	5.43915	7.85597	8.75141	10.97	7
ENSSSCG00000002917	NFKBID	0	0	0	2.93231	3.03807	3.07298	7
ENSSSCG00000009517	GPR183	0	0	0	0	4.36253	1.36058	4
ENSSSCG00000017466	CCR7	0	1.40552	0	1.40726	1.42743	0	N/A
ENSSSCG00000011322	CCR1	23.3435	0	0	0	0	0	2
ENSSSCG00000006646	ARNT	0	0	0	1.39161	1.43846	1.40301	N/A
ENSSSCG00000034012	CASP3	1.20719	3.74268	1.32188	1.35877	1.3903	0	9
ENSSSCG00000040725	IL11	0	0	0	0	1.40165	0	N/A
ENSSSCG00000013888	JAK3	13.1004	4.55844	0	0	0	0	2
ENSSSCG00000025795	CSF3R	4.25853	0	2.60348	8.64611	1.2947	7.36696	1
ENSSSCG00000026006	KLF13	24.5491	17.85	4.89771	10.2692	3.82538	5.71797	2
ENSSSCG00000006689	PIAS3	4.18296	0	2.73454	0	1.38557	0	2
ENSSSCG00000036352	RAB7B	0	0	0	0	0	0	N/A
ENSSSCG00000035592	GPR55	0	1.33933	0	0	0	0	N/A
ENSSSCG00000011877	CD86	0	0	0	1.38205	0	0	N/A
ENSSSCG00000006764	PTPN22	2.83507	1.42383	0	0	0	0	N/A
ENSSSCG00000004181	VNN1	0	2.80714	1.46501	5.59902	0	4.32571	8
ENSSSCG00000010274	SGPL1	0	5.38302	14.5371	19.486	13.926	19.9259	7
ENSSSCG00000023724	ZBTB1	0	0	0	0	0	0	N/A
ENSSSCG00000007284	NCOA6	1.28033	0	0	0	0	0	N/A
ENSSSCG00000005344	MELK	0	1.44327	0	0	0	0	N/A
ENSSSCG00000037815	ZC3H12A	1.30911	0	0	0	0	2.87465	N/A
ENSSSCG00000033854	LGALS1	8.58508	7.26773	5.54785	2.91854	1.42968	1.38776	2
ENSSSCG00000000292	ZNF385A	1.36749	3.28523	1.51931	4.9014	3.08583	6.76782	7
ENSSSCG00000007782	SETD1A	0	0	0	0	0	0	N/A
ENSSSCG00000016205	NHEJ1	32.1126	27.2199	5.29653	11.2755	10.9906	12.9474	2
ENSSSCG00000017727	TMEM98	0	0	0	0	0	0	N/A
ENSSSCG00000016703	HOXA5	0	0	5.47896	2.62574	5.2308	2.62812	7
ENSSSCG00000005706	ABL1	1.60215	3.2948	3.09338	4.78625	3.10965	6.38224	7
ENSSSCG00000033193	TPO	0	2.93668	1.35485	0	0	0	N/A
ENSSSCG00000017535	HOXB4	0	0	0	0	0	1.56383	N/A
ENSSSCG00000027072	ATPIF1	0	1.29421	1.29531	0	0	0	N/A
ENSSSCG00000038549	ZFP36L2	52.639	48.251	43.8127	66.1546	42.3526	44.9346	1
ENSSSCG00000011234	CMTM7	0	0	0	0	0	0	N/A
ENSSSCG00000028561	CD28	0	0	0	0	0	0	N/A
ENSSSCG00000008842	KIT	0	0	0	0	0	0	N/A
ENSSSCG00000024687	FANCA	0	0	0	0	0	0	N/A
ENSSSCG00000016892	FST	1.44962	1.39975	1.4241	4.68427	2.89462	1.47365	1
ENSSSCG00000025334	POU4F1	9.60305	0	1.18937	2.57945	1.30256	2.54277	3
ENSSSCG00000012963	SART1	0	0	0	0	0	0	N/A
ENSSSCG00000011049	DCLRE1C	0	0	0	0	0	2.6589	N/A
ENSSSCG00000017940	GPS2	0	0	1.41339	0	0	0	N/A
ENSSSCG00000002039	MMP14	0	0	0	3.11418	1.49948	1.56162	7
ENSSSCG00000011368	P4HTM	0	0	0	0	0	0	N/A
ENSSSCG00000016755	POLM	0	1.29256	0	0	1.44255	1.37634	N/A
ENSSSCG00000033001	FZD8	2.83033	4.18513	2.84047	1.35849	8.48974	4.21993	4
ENSSSCG00000000925	C12orf29	4.20997	0	0	1.34021	0	1.37303	3
ENSSSCG00000040464	LEP	0	0	0	1.22403	2.53519	0	N/A
ENSSSCG00000023550	IL1RL2	0	1.38135	0	1.58899	0	0	N/A
ENSSSCG00000040388	ZBTB46	0	0	0	0	1.78526	0	N/A
ENSSSCG00000032686	RUNX3	0	8.2113	1.34792	1.3371	6.6538	0	9
ENSSSCG00000030680	TCF7	1.24898	0	0	1.28011	0	0	N/A
ENSSSCG00000017357	ITGA2B	2.7921	5.81113	4.05594	8.77262	8.42674	14.6622	7
ENSSSCG00000008641	ADAM17	0	0	0	0	0	0	N/A
ENSSSCG00000009670	ESCO2	0	1.39842	0	0	1.39787	0	N/A
ENSSSCG00000000650	CLEC1B	0	2.6137	2.73196	5.64873	4.03669	1.44762	10
ENSSSCG00000010281	PSAP	0	0	0	0	0	0	N/A
ENSSSCG00000016204	IHH	6.13997	13.9085	5.54863	14.1162	8.34309	13.2905	8
ENSSSCG00000009004	SFRP2	0	4.24787	5.75372	4.33259	0	0	10
ENSSSCG00000001695	VEGFA	12.0729	25.9433	24.9032	35.9443	27.8873	50.0062	7
ENSSSCG00000002340	PSEN1	0	0	0	0	0	0	N/A
ENSSSCG00000015669	ACVR2A	0	0	0	0	0	0	N/A
ENSSSCG00000016653	DNAJB9	0	0	0	1.40805	0	1.28419	N/A
ENSSSCG00000031182	PRELID1	0	0	1.53506	0	0	0	N/A
ENSSSCG00000016443	TMEM176A	0	0	1.34051	1.34532	2.78877	0	N/A
ENSSSCG00000001912	PML	0	0	2.74178	6.65498	5.51239	7.14336	7
ENSSSCG00000038853	GPR137B	0	0	1.32033	0	5.28807	0	4
ENSSSCG00000037132	POU2F2	0	1.49254	1.56331	1.43874	0	0	N/A
ENSSSCG00000009630	EGR3	0	0	0	0	0	2.88115	N/A
ENSSSCG00000036868	CTNNBIP1	0	0	0	0	0	0	N/A
ENSSSCG00000011330	NBEAL2	0	0	0	0	0	0	N/A
ENSSSCG00000015016	POU2AF1	1.25621	6.78274	9.15067	11.3081	5.77032	7.31773	10
ENSSSCG00000003630	AGO3	0	0	0	0	0	0	N/A
ENSSSCG00000017517	TBX21	0	0	0	0	0	0	N/A
ENSSSCG00000000289	NFE2	10.2417	2.79267	0	0	0	0	2
ENSSSCG00000001516	BAK1	4.54478	3.10083	0	0	1.42786	3.12616	3
ENSSSCG00000017591	NME2	0	0	0	0	1.46192	0	N/A
ENSSSCG00000005437	KLF4	1.32856	2.71361	7.56324	1.33139	7.48114	0	4
ENSSSCG00000034031	ZNF16	0	0	3.41206	6.10449	1.56569	5.05142	7
ENSSSCG00000012915	CLCF1	0	3.10866	0	0	0	0	8
ENSSSCG00000034207	CEBPB	12.6696	33.6573	47.4641	52.2806	46.4381	49.8094	7
ENSSSCG00000039539	DHTKD1	0	0	0	0	0	0	N/A
ENSSSCG00000015652	IL10	0	0	0	0	0	0	N/A
ENSSSCG00000034664	MPIG6B	0	0	0	0	0	0	N/A
ENSSSCG00000013735	JUNB	0	0	0	0	0	0	N/A
ENSSSCG00000017268	PRKCA	0	8.0245	1.33639	6.35187	5.26984	5.17998	8
ENSSSCG00000014007	FLT4	0	0	0	0	0	0	N/A
ENSSSCG00000031370	RPS14	0	2.97503	3.05941	4.50957	1.48772	3.0277	10
ENSSSCG00000037878	AHSP	7.0082	4.49101	0	0	1.56554	1.40802	2
ENSSSCG00000009002	TLR2	0	0	0	1.3554	0	2.56313	N/A
ENSSSCG00000006161	IL7	0	0	0	7.08208	3.57632	8.42246	7
ENSSSCG00000005503	TLR4	2.62792	0	2.74768	0	1.37706	0	N/A
ENSSSCG00000008348	PLEK	7.23514	11.8867	5.38116	5.86886	6.04147	11.5598	8
ENSSSCG00000039243	CD81	1.5889	3.14773	0	0	0	0	2
ENSSSCG00000006156	TPD52	2.46174	0	0	10.6835	3.47756	16.2131	7
ENSSSCG00000038688	PGLYRP1	0	0	0	0	0	0	N/A
ENSSSCG00000030289	PTPN11	23.6192	0	0	0	0	0	2
ENSSSCG00000037024	ZNF784	0	0	0	0	0	0	N/A
ENSSSCG00000006398	SLAMF8	0	2.70259	1.41793	0	4.14484	1.32481	9
ENSSSCG00000028427	IL25	0	0	0	0	3.16741	0	4
ENSSSCG00000004456	PGM3	1.31464	1.30285	0	0	0	0	N/A
ENSSSCG00000011367	ARIH2	0	0	0	0	1.47217	0	N/A
ENSSSCG00000011025	ZEB1	0	0	0	8.60702	2.73566	10.2321	7
ENSSSCG00000037459	TCTA	9.19333	9.30103	16.3511	9.66478	16.6305	10.7618	4
ENSSSCG00000016763	GLI3	0	0	0	0	0	0	N/A
ENSSSCG00000015733	GLI2	2.78108	0	0	0	1.30383	0	N/A
ENSSSCG00000029236	ZBTB7A	0	0	0	5.51239	0	0	1
ENSSSCG00000038806	AXL	0	8.79693	0	1.47575	1.66307	2.99519	8
ENSSSCG00000011579	PPARG	0	0	0	1.43215	0	0	N/A
ENSSSCG00000004616	ONECUT1	12.4218	2.52139	2.55626	16.4603	3.86672	9.51415	1
ENSSSCG00000010948	CTSL	0	0	4.2398	0	0	8.7945	5
ENSSSCG00000017403	STAT3	7.52432	5.88529	5.9126	1.41049	4.32394	0	2
ENSSSCG00000024293	TMEM178A	0	0	0	0	0	0	N/A
ENSSSCG00000027675	FOXP1	4.04709	5.63444	6.7118	18.7406	6.60412	24.3446	7
ENSSSCG00000038348	NME1	0	2.88365	0	1.4778	1.46531	2.92504	N/A
ENSSSCG00000026733	HIPK2	0	1.32153	4.12993	9.41215	10.9795	18.1491	7
ENSSSCG00000017553	KAT7	12.2402	3.07932	0	3.01346	0	1.48836	2
ENSSSCG00000017525	NFE2L1	0	0	0	1.63234	0	3.13142	7
ENSSSCG00000030042	SBNO2	9.5342	9.99231	5.97517	5.57497	8.42966	4.54948	2
ENSSSCG00000037655	GABPA	0	0	0	3.92278	1.34799	0	1
ENSSSCG00000010329	ZMIZ1	1.28294	0	4.16851	8.24167	3.93737	5.66816	7
ENSSSCG00000020970	IL6	0	2.64779	0	0	0	0	N/A
ENSSSCG00000017524	CDK5RAP3	1.53284	1.46355	0	0	0	1.45755	N/A
ENSSSCG00000015540	MR1	9.42755	8.74595	12.6339	12.6453	13.9677	11.2732	7
ENSSSCG00000008844	KDR	1.25909	2.64701	2.66033	2.47706	6.9498	3.87388	7
ENSSSCG00000013553	VAV1	1.42758	1.42535	0	1.39606	1.50881	5.95354	3
ENSSSCG00000021898	ASH2L	4.92801	2.67765	0	0	1.26585	1.45165	3
ENSSSCG00000004370	ATG5	2.59742	1.23447	1.55824	1.45516	1.48499	2.6219	N/A
ENSSSCG00000022155	RBPJ	0	2.39695	5.84074	1.1567	4.10342	1.25017	10
ENSSSCG00000006043	DCSTAMP	0	2.71359	1.49505	1.28126	1.39942	1.38175	N/A
ENSSSCG00000009148	LEF1	0	2.74896	10.5962	15.7567	12.1182	6.80222	10
ENSSSCG00000017908	GP1BA	0	0	0	2.91604	0	0	N/A
ENSSSCG00000004578	ANXA2	0	4.92377	2.59806	6.96933	2.76068	7.35649	8
ENSSSCG00000016972	CARTPT	4.09449	2.48313	0	0	0	0	2
ENSSSCG00000037019	CAMK4	0	2.58746	0	0	0	0	N/A
ENSSSCG00000001748	IL17A	0	0	0	2.51808	1.33791	2.64434	N/A
ENSSSCG00000004387	FOXO3	82.8844	69.0468	80.0868	71.3277	63.0459	84.0743	5
ENSSSCG00000003801	IL23R	0	0	0	0	0	0	N/A
ENSSSCG00000014441	CSF1R	0	0	1.46253	0	0	0	N/A
ENSSSCG00000001556	MAPK14	24.451	13.0744	1.59894	8.47885	9.03405	12.4928	3
ENSSSCG00000034120	CDKN2B	0	1.37119	2.56729	1.35197	1.3052	2.71971	N/A
ENSSSCG00000030582	BATF	0	1.24024	1.27523	2.63886	2.52633	6.11562	7
ENSSSCG00000028258	AZI2	0	0	0	0	0	0	N/A
ENSSSCG00000005946	WISP1	0	5.88204	0	4.50132	6.10022	4.45507	6
ENSSSCG00000016809	DROSHA	0	0	0	0	0	0	N/A
ENSSSCG00000038879	RELB	0	1.40136	0	0	0	0	N/A
ENSSSCG00000035565	CCDC134	0	1.41304	1.42864	4.28259	0	1.4249	10
ENSSSCG00000011295	SNRK	0	1.62763	0	0	0	0	N/A
ENSSSCG00000017044	IL12B	0	1.19163	0	0	0	0	N/A
ENSSSCG00000011730	IL12A	0	0	0	0	0	0	N/A
ENSSSCG00000009540	LIG4	0	0	0	0	0	0	N/A
ENSSSCG00000040629	IL34	0	0	0	0	0	0	N/A
ENSSSCG00000036457	TNFSF8	0	0	1.25306	0	0	1.29159	N/A
ENSSSCG00000011226	TGFBR2	1.45822	0	0	0	0	0	N/A
ENSSSCG00000016658	ANLN	0	0	0	0	0	0	N/A
ENSSSCG00000008311	CYP26B1	8.2353	14.5349	2.33026	16.3268	9.25115	15.4728	8
ENSSSCG00000035537	RUNX1	5.99933	1.46713	1.46165	7.636	0	9.49295	1
ENSSSCG00000040140	CD3E	0	5.46478	0	0	1.3886	0	9
ENSSSCG00000006697	ACP6	0	0	0	0	0	0	N/A
ENSSSCG00000033520	IL23A	4.5208	6.03406	4.51648	6.13675	0	2.98304	2
ENSSSCG00000006780	WNT2B	0	0	0	0	0	0	N/A
ENSSSCG00000030996	XBP1	2.83615	2.81221	1.53991	3.01977	0	3.17998	8
ENSSSCG00000032367	CEBPD	12.6056	30.1091	48.7362	44.3602	45.8451	52.1058	7
ENSSSCG00000002866	CEBPA	6.82802	17.1108	8.93144	26.2666	11.8831	18.3743	8
ENSSSCG00000007520	GNAS	15.4773	1.51185	0	0	0	0	2
ENSSSCG00000007975	HBZ	10.4173	6.06819	1.477	0	0	0	2
ENSSSCG00000000816	SENP1	1.24026	2.74586	2.53046	6.24907	0	2.61417	1
ENSSSCG00000004203	L3MBTL3	0	2.67086	0	3.85822	1.49808	4.01407	8
ENSSSCG00000006495	SEMA4A	6.16952	10.7291	4.44742	9.54262	9.20218	8.84359	6
ENSSSCG00000000965	NCAPH2	0	0	1.53373	0	0	0	N/A
ENSSSCG00000008434	TTC7A	1.27577	0	0	0	0	1.39771	N/A
ENSSSCG00000021255	ADA	0	0	0	0	0	0	N/A
ENSSSCG00000024096	RIPK2	0	0	0	0	0	0	N/A
ENSSSCG00000017296	ACE	0	1.35145	0	0	0	2.7336	N/A
ENSSSCG00000036702	ACTN1	0	9.17168	25.9264	23.7936	24.5973	7.27893	10
ENSSSCG00000015755	AGPAT5	0	1.53964	0	1.32132	0	1.33679	N/A
ENSSSCG00000015237	FLI1	0	1.36084	1.30424	0	2.71222	2.63965	N/A
ENSSSCG00000025560	PGLYRP2	0	1.52539	0	1.58908	1.47422	1.51052	N/A
ENSSSCG00000010340	FAM213A	31.8559	14.2977	1.30991	1.4913	1.28801	2.70195	2
ENSSSCG00000003630	AGO3	0	0	0	0	0	0	N/A
ENSSSCG00000006431	SPTA1	3.22902	5.46824	0	0	0	0	2
ENSSSCG00000006748	TSPAN2	0	0	0	0	0	0	N/A
ENSSSCG00000039151	SERPINB12	2.49589	0	0	1.46572	1.32151	1.36756	N/A
ENSSSCG00000016614	PTPRZ1	0	0	0	1.188	2.55746	0	N/A
ENSSSCG00000006457	FCRL3	0	0	0	0	0	0	N/A
ENSSSCG00000013940	NLRP3	0	1.52132	1.65399	0	1.63766	0	N/A
ENSSSCG00000013417	PRTN3	11.3691	12.9286	11.9762	9.21285	13.2955	12.4696	9
ENSSSCG00000009833	SH2B3	17.5929	12.8324	2.92	5.8545	4.17245	11.3154	3
ENSSSCG00000026587	BATF3	0	0	1.264	0	1.39125	1.46628	N/A
ENSSSCG00000004755	DLL4	0	2.53141	1.33274	7.72924	5.51862	11.3395	7
ENSSSCG00000007448	OCSTAMP	0	0	0	0	1.34671	1.39467	N/A
ENSSSCG00000031247	KAT8	0	0	0	0	0	0	N/A
ENSSSCG00000001081	SOX4	1.40796	1.34906	0	4.07391	0	1.49219	1
ENSSSCG00000003520	CDC42	4.47303	0	12.3434	1.53892	6.05509	0	4
ENSSSCG00000004789	THBS1	6.25624	12.3815	0	1.28607	0	3.95642	8
ENSSSCG00000036455	ERCC1	0	1.45486	0	0	1.45381	0	N/A
ENSSSCG00000005045	BMP4	2.41788	2.50338	0	5.10778	0	2.66372	1
ENSSSCG00000032601	RASSF2	9.25884	1.30165	1.6232	2.88247	1.42178	0	2
ENSSSCG00000010280	VSIR	18.3453	12.184	7.21228	2.88643	6.73341	11.7566	3
ENSSSCG00000006250	LYN	22.3358	17.1497	18.2861	22.3433	12.8717	18.8464	1
ENSSSCG00000006862	VCAM1	0	3.94972	8.17945	15.1111	5.21744	17.9618	7
ENSSSCG00000029811	PLCL2	2.92897	0	0	0	0	0	N/A
ENSSSCG00000013406	CTR9	0	0	1.40974	0	2.94407	0	N/A
ENSSSCG00000011848	TFRC	51.469	26.9176	5.31955	17.6423	2.51828	6.53846	2
ENSSSCG00000037268	APCS	0	0	9.90412	1.41419	8.14379	4.42201	4
ENSSSCG00000017358	SLC4A1	14.1174	9.09181	0	0	0	0	2
ENSSSCG00000007817	IL4R	13.7793	8.87039	11.8731	25.0181	10.934	24.2632	1
ENSSSCG00000003132	KDELR1	0	0	0	0	1.53125	0	N/A
ENSSSCG00000024549	LYL1	11.6955	3.20965	1.60859	0	0	1.65735	2
ENSSSCG00000028606	ZBTB7B	1.5061	1.4194	0	0	0	0	N/A
ENSSSCG00000000059	XRCC6	0	0	0	1.41762	0	1.50026	N/A
ENSSSCG00000007334	SRC	5.27903	10.7677	9.49724	17.474	11.4088	17.2152	7
ENSSSCG00000030820	STK4	3.8603	0	0	0	0	0	2
ENSSSCG00000021576	CD83	0	0	0	0	0	0	N/A
ENSSSCG00000039425	BPGM	0	0	0	0	0	0	N/A
ENSSSCG00000017990	PIK3R6	0	0	0	0	0	0	N/A
ENSSSCG00000027322	PGLYRP3	1.48103	1.67613	1.45376	1.5011	1.69283	1.66505	N/A
ENSSSCG00000006853	PRMT6	0	0	1.4275	0	0	0	N/A
ENSSSCG00000002950	SIPA1L3	0	2.8069	0	0	0	0	N/A
ENSSSCG00000005073	ARID4A	16.2015	7.50672	8.37432	7.12235	7.4289	8.47867	2
ENSSSCG00000008516	DPY30	1.24851	0	1.2892	0	0	0	N/A
ENSSSCG00000025537	PTPN6	20.3684	15.5049	11.2097	14.0924	8.23302	15.4526	3
ENSSSCG00000040286	CYLD	0	1.29565	0	1.29613	0	2.69458	N/A
ENSSSCG00000009320	FLT1	0	2.91442	1.29217	5.44968	1.35685	1.32373	10
ENSSSCG00000013237	SPI1	0	0	0	1.67931	0	1.54824	N/A
ENSSSCG00000005055	LGALS3	0	0	0	0	0	0	N/A
ENSSSCG00000003471	EPHA2	0	1.52117	0	3.51679	3.35041	5.21379	7
ENSSSCG00000007492	FAM210B	1.42751	0	0	0	0	3.08751	3
ENSSSCG00000013730	KLF1	3.00824	0	0	0	0	0	2
ENSSSCG00000010023	PLA2G3	2.6517	3.98372	4.15387	1.35456	4.09121	0	9
ENSSSCG00000025606	ATM	6.21671	1.28477	1.31281	2.61074	2.6702	1.29272	2
ENSSSCG00000003660	PABPC4	0	0	0	0	0	0	N/A
ENSSSCG00000020749	KCNAB2	0	0	0	0	0	0	N/A
ENSSSCG00000004626	TMOD3	0	6.56439	0	6.73905	7.02238	8.63478	7
ENSSSCG00000030947	ZFAT	6.1688	4.49122	4.51933	14.0175	7.68822	12.439	7
ENSSSCG00000015094	CD3G	0	2.61523	3.89612	1.32193	4.20297	0	10
ENSSSCG00000011884	HCLS1	0	6.24776	1.24543	0	1.31445	0	9
ENSSSCG00000001880	SIN3A	10.1934	6.45404	7.89499	10.7102	6.31845	7.99672	1
ENSSSCG00000036314	HHEX	0	0	2.72401	1.41501	0	3.97296	5
ENSSSCG00000037449	CSF1	0	2.81794	1.35279	12.7941	4.19686	14.9451	7
ENSSSCG00000021920	SOX12	9.80592	8.77621	6.75637	4.47895	5.95717	8.02254	3
ENSSSCG00000017068	FAXDC2	13.7031	6.60528	2.85256	11.9917	9.37792	10.9494	1
ENSSSCG00000009557	PCID2	14.9006	13.4364	9.72603	3.20387	1.45004	7.18353	2
ENSSSCG00000035094	PTPN2	0	0	0	0	0	0	N/A
ENSSSCG00000038701	EFNA2	22.2681	14.5031	7.10511	14.405	6.33935	7.86565	2
ENSSSCG00000030675	MIXL1	0	1.24519	2.70521	1.29522	0	1.32662	N/A
ENSSSCG00000025294	AIRE	0	6.04265	6.46018	0	0	0	9
ENSSSCG00000002919	TYROBP	0	0	0	0	0	0	N/A
ENSSSCG00000004744	TYRO3	0	0	2.64862	1.25419	8.44915	1.21771	4
ENSSSCG00000014149	MEF2C	11.7823	0	7.09073	0	0	1.23844	2
ENSSSCG00000040100	ITPKB	4.25271	14.419	15.9763	27.7742	28.8747	33.4676	7
ENSSSCG00000016958	PIK3R1	1.41606	1.35903	6.52755	3.74591	6.64754	6.29145	7
ENSSSCG00000002034	ACIN1	0	0	0	1.47957	0	0	N/A
ENSSSCG00000015368	HDAC9	0	0	1.20936	0	3.73176	2.67814	7
ENSSSCG00000017494	IKZF3	0	1.469	0	0	0	0	N/A
ENSSSCG00000005096	HIF1A	10.4392	2.67481	7.43431	2.58063	3.96227	2.76694	2
ENSSSCG00000013894	IL12RB1	0	0	0	0	0	0	N/A
ENSSSCG00000035969	THRA	1.43539	1.66808	3.00827	4.41199	1.54785	1.56522	N/A
ENSSSCG00000035847	TAL1	9.92669	4.60594	0	0	0	0	2
ENSSSCG00000015649	DYRK3	17.0714	9.27371	0	0	1.34547	4.65096	3
ENSSSCG00000004369	PRDM1	2.63454	6.21252	11.5421	8.6224	4.01854	0	10
ENSSSCG00000036285	NKX2-5	1.27763	1.22757	0	0	0	0	N/A
ENSSSCG00000040435	STAT6	10.0966	6.84263	7.65824	17.5384	12.7978	10.3634	1
ENSSSCG00000016057	STAT1	0	0	0	1.21324	1.33214	0	N/A
ENSSSCG00000014277	IRF1	12.5781	19.9529	16.7091	28.3032	23.9539	28.0056	7
ENSSSCG00000037102	FSTL3	5.20644	1.48525	0	1.34553	0	1.33621	2
ENSSSCG00000039300	IL27	0	0	0	0	0	0	N/A
ENSSSCG00000016237	DOCK10	0	1.41131	0	1.52262	0	0	N/A
ENSSSCG00000021354	CNOT4	0	1.3033	0	0	1.32365	3.95845	7
ENSSSCG00000008437	SOCS5	2.40683	1.32999	2.48554	0	1.27404	0	N/A
ENSSSCG00000037425	NFAM1	0	4.30189	1.57246	0	0	0	9
ENSSSCG00000007572	LFNG	0	0	0	0	0	0	N/A
ENSSSCG00000009859	TESC	0	1.44404	0	1.35885	0	0	N/A
ENSSSCG00000000152	RBFOX2	0	1.40076	4.48626	1.41791	1.44746	9.78844	7
ENSSSCG00000000078	TNRC6B	4.44404	4.28041	1.55783	9.03507	1.56261	10.1194	8
ENSSSCG00000000383	RNF41	9.36353	10.5982	1.46516	7.76007	4.54688	6.51016	8
ENSSSCG00000014422	SPINK5	0	0	0	0	0	0	N/A
ENSSSCG00000000297	PDE1B	0	4.71339	0	0	1.48967	0	9
ENSSSCG00000006140	CA2	16.5038	16.9443	19.8415	32.4872	18.0299	30.4193	7
ENSSSCG00000002895	KMT2B	4.17026	4.39748	0	0	0	1.71199	2
ENSSSCG00000003167	FLT3LG	7.72918	7.7939	0	0	6.31744	7.0119	3

## Sheet: Amino acid metabolism
Regulatory Potential Scores (RPS) of 308 genes related to amino acid metabolism are clustered into five profiles
Ensembl ID	Gene symbol	RPS for E38	RPS for E80	RPS for 0D	RPS for 28D	RPS for 110D	RPS for 2Y	RPS Profile
ENSSSCG00000004450	LGSN	0	0	0	0	0	0	N/A
ENSSSCG00000001780	FAH	22.7507	11.7792	15.4699	21.7344	15.1162	18.3222	1
ENSSSCG00000006830	PSMA5	0	0	1.30853	0	0	0	N/A
ENSSSCG00000034984	PSMB4	1.52683	1.40767	0	0	0	0	N/A
ENSSSCG00000017865	CTNS	0	0	0	0	0	0	N/A
ENSSSCG00000017618	PSME2	0	0	0	1.46331	0	1.46015	N/A
ENSSSCG00000017385	PSME3	0	0	0	1.38024	1.45609	5.81592	5
ENSSSCG00000023325	ACY1	2.77468	4.16	1.37568	0	4.31643	0	4
ENSSSCG00000007763	BCKDK	0	0	0	0	0	0	N/A
ENSSSCG00000007738	ASL	0	0	0	0	0	3.01995	5
ENSSSCG00000013830	ILVBL	0	0	0	0	0	0	N/A
ENSSSCG00000002847	GPT2	0	0	2.78795	3.23569	0	0	1
ENSSSCG00000001384	VARS2	3.06668	6.18245	3.0774	1.44846	7.57351	4.68948	4
ENSSSCG00000009942	DAO	0	0	0	0	0	1.49099	N/A
ENSSSCG00000026754	ATCAY	0	0	0	0	0	0	N/A
ENSSSCG00000002704	KARS1	0	0	0	0	0	0	N/A
ENSSSCG00000007007	IDO1	0	4.67947	2.80609	7.50976	6.05251	10.984	5
ENSSSCG00000011312	LARS2	0	0	0	0	0	0	N/A
ENSSSCG00000008068	IARS1	2.86337	0	4.36388	0	0	0	2
ENSSSCG00000016677	GARS1	0	2.56415	0	0	0	0	N/A
ENSSSCG00000011494	PSMD6	20.2594	2.52194	0	0	0	0	2
ENSSSCG00000001755	HYKK	0	1.27309	2.6318	2.55611	2.57819	5.57277	5
ENSSSCG00000015892	PSMD14	11.2769	2.4243	0	0	0	0	2
ENSSSCG00000011689	PLOD2	0	2.52971	1.26434	1.26702	0	0	N/A
ENSSSCG00000025106	THNSL2	0	2.79161	6.80992	7.26386	5.62607	14.3582	5
ENSSSCG00000037549	GCLM	1.51457	3.86429	4.37615	15.0596	4.10242	1.52507	1
ENSSSCG00000001488	GCLC	0	4.60103	12.5224	15.9162	10.8638	18.7838	5
ENSSSCG00000011060	GAD2	0	4.18489	3.8012	1.48581	2.66752	0	2
ENSSSCG00000009901	SIRT4	0	1.383	1.35064	4.47179	2.87204	4.65869	5
ENSSSCG00000013065	ASRGL1	0	0	0	0	0	0	N/A
ENSSSCG00000017796	BLMH	0	0	0	0	0	0	N/A
ENSSSCG00000009591	AUH	0	3.16318	2.9762	4.42002	0	2.98469	5
ENSSSCG00000015689	DARS1	0	1.36882	0	0	0	0	N/A
ENSSSCG00000027093	FOLH1B	0	0	1.33945	2.46201	1.36131	1.24505	N/A
ENSSSCG00000016829	AGXT2	2.80516	0	1.41319	4.20508	0	3.11162	1
ENSSSCG00000026409	TYR	0	1.29714	1.31206	1.24282	0	0	N/A
ENSSSCG00000015040	PTS	2.39499	1.2967	10.4568	7.98129	2.50559	7.67884	5
ENSSSCG00000010275	PCBD1	0	1.33953	12.1625	14.3533	9.34495	17.1779	5
ENSSSCG00000010055	GGT5	0	0	1.31835	2.82037	0	1.32143	N/A
ENSSSCG00000039591	SERINC3	0	1.50138	2.85783	1.40861	1.37014	1.39999	N/A
ENSSSCG00000015340	ASNS	9.04137	2.54885	2.53403	0	0	0	2
ENSSSCG00000038717	FARS2	0	4.5127	0	0	0	0	2
ENSSSCG00000004774	IVD	0	0	4.19305	4.64131	2.42288	3.02785	5
ENSSSCG00000010261	PPA1	1.23543	0	0	0	1.37716	0	N/A
ENSSSCG00000010523	HOGA1	0	0	0	0	0	0	N/A
ENSSSCG00000030069	NOXRED1	1.22797	4.03278	1.38565	2.5722	1.2244	1.29275	N/A
ENSSSCG00000006213	ADHFE1	10.8132	29.2137	14.0432	16.4875	7.34414	12.5944	2
ENSSSCG00000025315	SEPSECS	1.2254	1.20791	0	3.58268	1.24456	5.13595	5
ENSSSCG00000036483	PSMD9	16.5491	5.94135	8.81756	15.0363	6.60371	13.3936	1
ENSSSCG00000017273	PSMD12	41.4712	34.8516	47.017	46.114	38.0124	54.6939	5
ENSSSCG00000026153	ACAT1	1.25563	1.30794	1.26004	0	0	1.45881	N/A
ENSSSCG00000021227	HGD	1.26289	1.40526	1.32245	1.2649	0	0	N/A
ENSSSCG00000000607	ART4	15.2557	7.39853	13.7527	4.3531	10.9221	9.87536	4
ENSSSCG00000014927	NOX4	0	0	0	1.29145	0	0	N/A
ENSSSCG00000017287	PSMC5	0	0	0	1.42732	0	2.90681	N/A
ENSSSCG00000002433	PSMC1	0	1.45984	0	0	0	0	N/A
ENSSSCG00000004195	ARG1	11.1709	10.8299	12.7178	28.4147	8.25972	15.6482	1
ENSSSCG00000004303	RARS2	6.09158	1.26299	5.87411	0	1.22046	0	2
ENSSSCG00000006878	DPYD	0	3.96224	6.53955	13.3424	7.02906	13.2868	5
ENSSSCG00000040779	CBS	0	0	1.75738	1.79073	1.58343	1.60514	N/A
ENSSSCG00000009490	DCT	1.29236	0	0	2.93491	0	4.1186	5
ENSSSCG00000016049	HIBCH	0	0	0	0	0	2.69351	N/A
ENSSSCG00000002038	PSMB11	1.53532	2.96043	0	0	1.47558	1.51982	N/A
ENSSSCG00000027403	AASDH	4.27012	1.37663	5.59732	11.3735	4.28924	16.5628	5
ENSSSCG00000006925	KYAT3	0	0	0	1.31695	1.4845	0	N/A
ENSSSCG00000005626	FPGS	0	0	0	0	0	1.54959	N/A
ENSSSCG00000022233	GAD1	1.21282	10.3159	0	3.62851	6.10825	6.27166	5
ENSSSCG00000001008	BPHL	1.48311	3.01324	3.16581	4.68217	3.07731	4.70093	5
ENSSSCG00000016743	OGDH	0	21.3334	4.09276	0	5.44067	2.71357	2
ENSSSCG00000033541	NAT8L	0	0	0	0	0	0	N/A
ENSSSCG00000017861	ASPA	0	0	0	0	0	0	N/A
ENSSSCG00000038660	HAAO	3.86513	1.33359	5.76105	1.35494	0	1.30781	2
ENSSSCG00000029161	ADI1	1.5844	0	1.4076	5.64583	2.74248	2.8892	1
ENSSSCG00000014411	LARS1	0	0	0	0	0	0	N/A
ENSSSCG00000015273	ATP2B4	21.2161	7.55198	0	0	4.19528	1.30738	2
ENSSSCG00000021041	PM20D1	0	0	0	0	0	1.37903	N/A
ENSSSCG00000040203	GCSH	0	1.46905	0	0	0	0	N/A
ENSSSCG00000009708	AADAT	7.35223	9.38099	7.65853	6.54918	9.49779	6.38936	4
ENSSSCG00000040735	DDAH1	31.3958	14.778	17.4639	9.8539	4.36314	9.80157	2
ENSSSCG00000007909	ABAT	8.20117	4.17328	0	4.18303	2.73122	1.42634	2
ENSSSCG00000002516	WARS1	0	0	1.41183	0	0	1.4387	N/A
ENSSSCG00000005199	GLDC	1.3081	2.71632	0	4.74295	1.31189	4.74852	5
ENSSSCG00000027121	ODC1	0	0	1.34989	2.7296	5.26043	1.32341	5
ENSSSCG00000001951	PSMA6	3.76901	5.39617	9.00816	17.3796	14.8399	19.0548	5
ENSSSCG00000010723	ACADSB	0	1.56532	2.86404	7.66695	4.32521	7.67802	5
ENSSSCG00000009169	SLC39A8	0	0	1.29929	4.34105	0	6.81074	5
ENSSSCG00000033332	PSMA7	0	0	0	0	0	1.80956	N/A
ENSSSCG00000007371	HNF4A	1.24581	0	0	0	0	0	N/A
ENSSSCG00000031757	CARS2	14.3819	4.64103	0	4.78694	5.91732	11.2298	3
ENSSSCG00000016817	TARS1	1.39454	0	0	1.27816	0	1.37117	N/A
ENSSSCG00000033740	INS	0	3.11306	1.63149	3.38348	0	3.52815	5
ENSSSCG00000002269	MTHFD1	1.32115	1.23558	2.55912	1.29544	1.39503	1.44094	N/A
ENSSSCG00000010337	MAT1A	1.30504	1.48961	5.0717	5.18713	1.71413	8.41557	5
ENSSSCG00000005271	CARNMT1	10.5825	1.38103	0	0	0	0	2
ENSSSCG00000003717	PSMA8	0	0	0	0	0	0	N/A
ENSSSCG00000016056	GLS	1.35513	6.46267	0	3.81311	3.87112	0	2
ENSSSCG00000007748	PSPH	0	0	1.49335	0	0	0	N/A
ENSSSCG00000000593	AHCY	2.56566	1.32016	0	1.51184	5.74153	4.22583	5
ENSSSCG00000000084	ATF4	1.46968	1.5433	4.29649	0	0	0	2
ENSSSCG00000016971	MCCC2	0	0	0	0	0	0	N/A
ENSSSCG00000008868	TDO2	0	2.87754	2.73037	6.28413	3.0473	6.61736	5
ENSSSCG00000016402	AGXT	0	4.75046	4.72626	10.0862	7.93003	6.43228	5
ENSSSCG00000022975	AMT	17.8208	16.3065	15.6554	13.7079	15.4612	3.43216	2
ENSSSCG00000013729	GCDH	0	0	0	0	0	0	N/A
ENSSSCG00000033636	AFMID	8.81328	2.75454	0	0	0	0	2
ENSSSCG00000002374	DLST	0	1.23478	0	0	1.32492	0	N/A
ENSSSCG00000010132	COMT	11.0755	2.94071	1.46607	3.226	4.37268	2.93887	3
ENSSSCG00000031785	ACMSD	3.11232	2.66123	15.3991	4.20544	10.1904	5.69377	4
ENSSSCG00000014012	GFPT2	0	1.38005	0	0	1.32616	0	N/A
ENSSSCG00000016272	PSMD1	0	1.44768	0	0	0	0	N/A
ENSSSCG00000032908	PSMD7	0	0	0	0	0	0	N/A
ENSSSCG00000003968	RIMKLA	0	0	0	0	0	0	N/A
ENSSSCG00000001090	ALDH5A1	0	0	0	3.95568	0	7.6065	5
ENSSSCG00000005590	PSMB7	7.77654	1.8109	1.74028	1.64637	1.61369	1.58669	2
ENSSSCG00000021971	DPEP1	0	0	0	0	1.58597	0	N/A
ENSSSCG00000016374	THAP4	0	3.17349	6.22289	0	1.78988	0	4
ENSSSCG00000016159	CPS1	0	2.75246	12.6675	13.4758	4.35577	9.91095	5
ENSSSCG00000038950	VARS1	6.30146	3.30624	3.055	8.95923	4.52501	7.84289	1
ENSSSCG00000006040	DPYS	0	1.32084	0	2.97008	0	4.34526	5
ENSSSCG00000014998	AASDHPPT	3.81323	1.31767	0	3.75795	0	1.45411	1
ENSSSCG00000038854	PSMF1	0	0	0	1.34179	0	0	N/A
ENSSSCG00000031781	PSMB10	2.67575	3.96335	1.42681	2.71296	5.38682	4.11248	5
ENSSSCG00000015545	GLUL	1.3096	19.7822	31.5575	31.8375	30.2745	33.7919	5
ENSSSCG00000024168	AIMP1	0	0	0	0	0	0	N/A
ENSSSCG00000024752	ALDH4A1	0	1.48895	2.95689	8.5311	4.29704	8.7934	5
ENSSSCG00000038190	MPST	1.45815	2.9324	3.19558	6.51155	3.18635	6.30141	5
ENSSSCG00000037077	SHMT2	0	0	4.31356	1.56285	1.4562	1.47189	5
ENSSSCG00000007287	GSS	0	0	0	0	0	0	N/A
ENSSSCG00000003843	PARS2	0	1.39274	0	0	0	0	N/A
ENSSSCG00000010143	MTR	0	0	0	0	0	0	N/A
ENSSSCG00000039235	PSMC4	5.52575	11.3308	1.39363	5.79578	10.3803	12.3664	3
ENSSSCG00000038163	PSMD4	0	0	5.01944	8.78139	0	6.3012	1
ENSSSCG00000017755	NOS2	0	0	0	0	0	0	N/A
ENSSSCG00000010734	OAT	0	2.93651	2.8228	7.66747	2.96298	0	1
ENSSSCG00000024179	NAGS	6.6568	4.59541	0	1.36469	0	1.63588	2
ENSSSCG00000004401	DDO	5.90166	5.54117	0	0	1.35398	0	2
ENSSSCG00000003385	PARK7	0	0	0	4.42815	0	0	1
ENSSSCG00000016695	HIBADH	0	0	1.27142	9.16484	6.67447	3.94821	5
ENSSSCG00000027169	ENOSF1	2.62752	6.39587	2.51209	2.73546	0	7.94239	3
ENSSSCG00000016841	SLC1A3	0	0	0	0	1.47634	0	N/A
ENSSSCG00000032763	PYCR3	0	1.53334	1.59255	0	0	0	N/A
ENSSSCG00000038743	PSMD8	8.57404	4.02477	0	2.62274	0	1.32813	2
ENSSSCG00000017913	PSMB6	2.95835	5.83875	4.29858	2.87828	1.41111	1.48637	2
ENSSSCG00000001463	PSMB9	0	0	0	0	0	0	N/A
ENSSSCG00000026951	PSMB8	0	0	0	0	0	0	N/A
ENSSSCG00000035195	HNMT	0	0	0	0	0	1.35317	N/A
ENSSSCG00000013282	ACCS	0	0	0	0	0	0	N/A
ENSSSCG00000002357	ALDH6A1	0	2.70282	0	0	0	0	N/A
ENSSSCG00000035245	BAAT	0	0	2.67238	1.35102	1.32299	2.6825	N/A
ENSSSCG00000023873	AZIN1	23.7667	15.0301	10.0457	9.28657	1.3515	7.61154	2
ENSSSCG00000003192	IL4I1	0	0	0	0	1.53563	1.54682	N/A
ENSSSCG00000025942	MCCC1	20.2937	1.20559	0	0	0	0	2
ENSSSCG00000039918	SRR	0	0	0	0	0	0	N/A
ENSSSCG00000025686	KMO	1.52476	4.26707	17.7311	18.9029	13.2226	20.3231	5
ENSSSCG00000000875	NR1H4	0	9.2518	20.7924	29.4227	26.0171	34.9892	5
ENSSSCG00000024245	AIMP2	6.32131	1.51248	0	0	0	0	2
ENSSSCG00000005135	MTAP	0	1.3668	0	1.4251	8.05474	5.8809	5
ENSSSCG00000022009	DDC	0	0	0	1.47928	0	4.62886	5
ENSSSCG00000000892	HAL	7.84098	8.78113	13.6478	10.649	10.0926	18.5789	5
ENSSSCG00000000259	CSAD	0	1.44177	1.4426	0	0	0	N/A
ENSSSCG00000010537	GOT1	0	0	0	0	0	0	N/A
ENSSSCG00000008412	PSME4	7.88146	1.36018	1.27004	1.35568	1.56153	1.25297	2
ENSSSCG00000003012	ENOPH1	1.55807	1.37381	0	0	4.40971	1.55202	4
ENSSSCG00000034723	PYCR1	1.46448	0	2.84041	1.57925	0	0	N/A
ENSSSCG00000010368	GLUD1	0	8.36516	4.45005	14.6722	10.6609	15.9729	5
ENSSSCG00000000856	PAH	0	1.19001	14.1661	16.2729	7.30863	23.0382	5
ENSSSCG00000002396	GSTZ1	6.45696	8.6801	1.25867	2.8084	1.28808	2.76146	2
ENSSSCG00000034354	GATC	0	0	0	0	0	0	N/A
ENSSSCG00000010855	PYCR2	7.21838	13.0206	2.58944	1.36029	0	4.22645	2
ENSSSCG00000039767	TH	0	0	0	0	0	0	N/A
ENSSSCG00000001732	MMUT	25.0228	6.82755	0	0	0	0	2
ENSSSCG00000038325	GOT1L1	0	3.81094	1.31206	1.46383	3.96858	6.58663	5
ENSSSCG00000000401	GLS2	0	0	19.6685	1.44548	0	0	4
ENSSSCG00000016613	AASS	0	0	13.6505	0	1.21748	1.2854	4
ENSSSCG00000014933	NAALAD2	0	0	0	0	0	0	N/A
ENSSSCG00000002736	TAT	0	0	1.43742	2.77197	1.34157	1.66153	N/A
ENSSSCG00000030938	PHGDH	12.4401	12.5925	11.0589	12.604	11.1915	12.0477	N/A
ENSSSCG00000033214	GNMT	6.66416	4.18426	0	1.69207	1.2809	2.85285	3
ENSSSCG00000010797	EARS2	1.37761	0	0	0	0	0	N/A
ENSSSCG00000027153	WARS2	0	0	0	0	0	0	N/A
ENSSSCG00000032031	QARS1	0	0	0	0	0	0	N/A
ENSSSCG00000016041	ASNSD1	19.0637	7.24566	0	4.73556	2.48553	3.72898	2
ENSSSCG00000036257	EEF1E1	0	0	3.29365	0	0	0	4
ENSSSCG00000027257	PSMB1	0	0	0	0	0	0	N/A
ENSSSCG00000002913	PRODH2	9.60418	9.03577	4.35009	11.332	7.48644	9.53448	1
ENSSSCG00000027093	FOLH1	0	0	1.33945	2.46201	1.36131	1.24505	N/A
ENSSSCG00000038982	SMS	2.4461	0	0	0	0	0	N/A
ENSSSCG00000006079	RIDA	0	5.60171	3.14454	11.3093	7.62164	12.4464	5
ENSSSCG00000005287	PSAT1	0	1.60084	1.27148	8.51038	1.37929	8.92888	5
ENSSSCG00000027429	YARS2	2.58584	8.14224	1.3588	10.9936	5.75542	4.55304	1
ENSSSCG00000009684	MSRA	0	0	0	0	1.43028	4.33544	5
ENSSSCG00000013460	OAZ1	0	0	0	1.35357	0	2.77208	N/A
ENSSSCG00000013299	APIP	0	1.34931	0	5.14065	5.56512	7.84462	5
ENSSSCG00000003619	AZIN2	19.9902	8.33815	4.05583	12.921	13.4994	16.2707	3
ENSSSCG00000038607	GADL1	0	0	0	0	0	0	N/A
ENSSSCG00000023054	IDO2	0	2.97412	0	0	1.45206	4.38766	3
ENSSSCG00000005901	GPT	1.68425	0	4.66317	2.94829	0	3.30249	1
ENSSSCG00000003463	AGMAT	0	0	1.63122	8.05266	1.52732	6.28654	5
ENSSSCG00000023861	PFAS	1.3887	2.72243	0	3.11668	1.39944	3.0857	5
ENSSSCG00000028978	CAD	2.66279	1.35031	1.20625	1.28842	5.19579	1.26656	4
ENSSSCG00000032985	GOT2	0	1.30478	1.3889	0	0	1.37813	N/A
ENSSSCG00000009870	SDSL	0	0	0	2.99126	0	4.54078	5
ENSSSCG00000005507	PSMD5	0	0	0	1.42737	0	1.49201	N/A
ENSSSCG00000030677	GART	0	0	5.84442	3.32137	3.07896	1.75464	5
ENSSSCG00000036603	CLN3	0	0	0	0	1.5053	0	N/A
ENSSSCG00000004093	IYD	0	1.44878	0	2.77231	0	1.33342	N/A
ENSSSCG00000015492	DARS2	0	3.91344	3.91923	0	6.59693	6.44568	5
ENSSSCG00000023998	PSMD2	22.06	16.449	17.9575	14.5972	14.1871	14.6207	2
ENSSSCG00000013756	MRI1	0	0	0	0	0	0	N/A
ENSSSCG00000014119	SERINC5	2.3337	5.37046	29.6047	32.9549	25.6096	39.6128	5
ENSSSCG00000014030	PHYKPL	0	1.33031	5.1051	0	0	0	2
ENSSSCG00000001479	HMGCLL1	0	0	0	0	1.5121	0	N/A
ENSSSCG00000002294	ARG2	0	0	1.39864	1.40772	1.2914	0	N/A
ENSSSCG00000001706	AARS2	1.53813	2.87662	0	1.45495	1.51024	0	N/A
ENSSSCG00000013745	FARSA	1.55376	0	0	0	0	0	N/A
ENSSSCG00000016334	SCLY	26.6748	13.7647	3.17245	3.54096	4.67694	4.77379	2
ENSSSCG00000010060	UPB1	0	2.77235	2.74359	5.65061	0	1.50405	1
ENSSSCG00000010823	IARS2	1.45084	5.58961	3.00536	5.48749	3.13386	4.46872	5
ENSSSCG00000016226	FARSB	0	0	5.62146	0	0	0	4
ENSSSCG00000001823	UROC1	0	4.36709	10.1706	12.9583	6.25184	9.57843	5
ENSSSCG00000005740	SARDH	0	0	6.47611	8.0639	0	6.57997	5
ENSSSCG00000006835	SARS1	0	0	0	0	0	0	N/A
ENSSSCG00000014376	HARS2	1.32239	0	1.48721	0	0	1.30628	N/A
ENSSSCG00000012857	CARS1	8.09699	11.2513	9.90864	8.07037	8.30616	8.14789	2
ENSSSCG00000002723	AARS1	0	0	0	0	0	0	N/A
ENSSSCG00000028115	ALDH8A1	3.90341	1.37986	2.53658	3.88989	0	5.67801	1
ENSSSCG00000015949	SLC25A12	0	1.20751	0	0	0	3.58374	3
ENSSSCG00000038514	DDAH2	0	1.48955	0	0	0	0	N/A
ENSSSCG00000026025	HMGCL	0	1.41447	0	1.44455	3.94617	0	4
ENSSSCG00000002972	SARS2	18.666	10.1829	21.5508	1.53979	2.8691	3.23262	2
ENSSSCG00000017131	FN3K	0	0	0	0	0	0	N/A
ENSSSCG00000014219	CDO1	11.1261	7.87133	6.49742	14.2967	12.1215	16.8054	5
ENSSSCG00000004550	OAZ2	0	2.47287	2.84542	10.0875	1.27676	6.36944	1
ENSSSCG00000017731	PSMD11	0	0	0	0	0	0	N/A
ENSSSCG00000010874	ADSS2	1.37133	0	0	1.31128	0	0	N/A
ENSSSCG00000017781	PIPOX	0	0	0	1.70091	0	0	N/A
ENSSSCG00000011370	DALRD3	0	0	0	0	0	0	N/A
ENSSSCG00000026395	TARS2	0	0	0	1.43146	5.76304	2.83328	5
ENSSSCG00000002754	NQO1	9.26367	6.71026	3.98241	4.79829	12.5598	14.5721	3
ENSSSCG00000005038	PSMC6	1.17603	0	0	0	0	0	N/A
ENSSSCG00000036924	PSMA4	0	2.50607	0	0	1.23188	1.33315	N/A
ENSSSCG00000005072	PSMA3	15.6409	3.09073	3.00405	8.25853	8.30916	8.44918	3
ENSSSCG00000039582	PSMA2	0	0	0	0	0	1.48723	N/A
ENSSSCG00000016450	NOS3	0	1.40911	0	0	1.3322	0	N/A
ENSSSCG00000015424	PSMC2	0	0	2.72508	1.50228	1.41115	1.39501	N/A
ENSSSCG00000012911	CARNS1	0	0	0	1.59523	0	0	N/A
ENSSSCG00000014893	NARS2	0	1.41955	1.45159	2.75003	2.64623	0	N/A
ENSSSCG00000018055	PEMT	0	2.90541	1.49708	7.37289	5.86359	6.20895	5
ENSSSCG00000002006	PSME1	0	0	1.55756	0	0	0	N/A
ENSSSCG00000014375	HARS1	1.32239	0	1.48721	0	0	1.30628	N/A
ENSSSCG00000036865	SDS	0	0	0	0	0	0	N/A
ENSSSCG00000029163	BCAT1	0	0	0	0	0	0	N/A
ENSSSCG00000010821	EPRS1	0	1.45615	2.80858	0	1.47819	2.81039	N/A
ENSSSCG00000009856	NOS1	0	0	0	0	1.41727	1.34818	N/A
ENSSSCG00000028855	GMPS	1.22958	0	0	0	1.26405	1.26834	N/A
ENSSSCG00000038708	MTHFS	1.34034	3.87101	3.91377	6.72625	7.95199	9.84007	5
ENSSSCG00000031659	SEPHS1	1.25747	2.51091	1.38582	0	2.48344	0	N/A
ENSSSCG00000003789	CTH	0	0	7.88178	8.42334	0	5.83167	1
ENSSSCG00000011968	NIT2	1.34317	0	0	0	0	0	N/A
ENSSSCG00000022649	SLC7A11	1.30471	5.15651	2.41727	1.30457	0	0	2
ENSSSCG00000014108	BHMT	2.40086	6.88886	20.6617	25.5305	20.1509	25.5658	5
ENSSSCG00000035914	PSMB2	1.24108	0	0	0	0	0	N/A
ENSSSCG00000037606	PSMB3	0	0	0	0	1.46279	0	N/A
ENSSSCG00000003973	CTPS1	0	0	0	0	0	0	N/A
ENSSSCG00000009805	HPD	1.39149	0	10.3225	10.6751	4.32092	10.0885	5
ENSSSCG00000023318	MARS1	0	0	0	0	0	0	N/A
ENSSSCG00000005663	KYAT1	5.35586	1.74197	3.17825	7.04316	6.95093	9.05159	5
ENSSSCG00000000133	TST	2.74837	0	2.7932	1.41923	1.39583	6.06218	5
ENSSSCG00000040779	CBSL	0	0	1.75738	1.79073	1.58343	1.60514	N/A
ENSSSCG00000015673	KYNU	9.46578	12.5593	11.0644	10.7555	11.3712	9.11024	2
ENSSSCG00000002041	SLC7A7	1.42577	0	0	0	0	0	N/A
ENSSSCG00000008961	MTHFD2L	0	0	0	0	0	0	N/A
ENSSSCG00000010056	GGT1	0	0	2.76544	0	1.31709	5.43458	5
ENSSSCG00000010495	ALDH18A1	5.37336	1.45854	1.41448	0	0	0	2
ENSSSCG00000039317	SLC25A21	3.82433	2.94697	2.66613	2.43133	1.38796	0	2
ENSSSCG00000028879	PLOD3	1.51984	0	0	1.51869	1.81543	0	N/A
ENSSSCG00000000893	AMDHD1	7.29748	6.89962	14.6936	5.68378	5.20445	11.5267	5
ENSSSCG00000034811	QDPR	0	1.27766	4.31787	0	0	0	2
ENSSSCG00000037979	AARSD1	0	0	0	1.39738	0	0	N/A
ENSSSCG00000017100	MTRR	0	0	0	1.37666	0	2.71723	N/A
ENSSSCG00000002868	PEPD	0	0	0	3.04129	0	1.38106	1
ENSSSCG00000030369	YARS1	7.99498	6.30389	1.29377	0	0	0	2
ENSSSCG00000004644	HDC	0	1.33249	1.32204	2.5186	0	1.28966	N/A
ENSSSCG00000028896	DIO1	2.75448	0	0	1.54355	0	1.33439	N/A
ENSSSCG00000014559	PSMD13	0	0	3.12283	0	0	0	4
ENSSSCG00000013239	PSMC3	0	0	0	0	0	0	N/A
ENSSSCG00000036208	SHMT1	0	1.43917	0	0	0	4.44821	3
ENSSSCG00000015443	DLD	0	0	0	0	0	0	N/A
ENSSSCG00000003139	BCAT2	1.44704	0	0	0	0	0	N/A
ENSSSCG00000000665	RIMKLB	0	5.25114	4.07541	0	2.69222	4.39646	5
ENSSSCG00000009015	GATB	0	0	0	0	0	1.22385	N/A
ENSSSCG00000022788	PPA2	1.42725	1.46254	1.49655	0	2.6123	1.33283	N/A
ENSSSCG00000014111	BHMT2	1.32885	1.60506	9.70686	15.2942	12.0516	20.4679	5
ENSSSCG00000003428	MTHFR	0	0	0	0	0	0	N/A
ENSSSCG00000017015	RARS1	2.60294	1.41895	0	0	2.49162	0	N/A
ENSSSCG00000010368	GLUD2	0	8.36516	4.45005	14.6722	10.6609	15.9729	5
ENSSSCG00000014247	ALDH7A1	5.04821	5.07117	1.31401	5.17959	3.89383	2.77704	2
ENSSSCG00000034494	MARS2	0	0	0	1.32175	2.95929	2.89454	N/A
ENSSSCG00000004542	NARS1	12.9374	3.95518	0	2.56755	0	7.52991	3
ENSSSCG00000029945	GCAT	17.9894	7.16691	4.1696	4.50065	3.10394	1.43969	2
ENSSSCG00000008339	GFPT1	0	1.30804	3.90465	0	2.74115	0	4
ENSSSCG00000008902	PPAT	2.83766	0	1.34192	7.06685	0	10.7644	5
ENSSSCG00000004374	QRSL1	0	2.59948	1.24386	2.48731	1.32338	2.68624	N/A
ENSSSCG00000007849	CRYM	0	1.51823	0	4.51874	1.50143	2.97513	5
ENSSSCG00000017489	PSMD3	1.4374	0	0	0	0	0	N/A
ENSSSCG00000005701	ASS1	0	0	8.26381	0	0	1.56558	4
ENSSSCG00000027091	OAZ3	0	0	0	0	0	0	N/A
ENSSSCG00000033787	PRODH	7.34135	12.684	4.36593	1.40195	8.67013	4.35251	2

## Sheet: Fatty acid metabolism
Regulatory Potential Score (RPS) of 740 genes related to fatty acid metabolism are clustered into ten profiles
Ensembl ID	Gene symbol	RPS for E38	RPS for E80	RPS for 0D	RPS for 28D	RPS for 110D	RPS for 2Y	Profile
ENSSSCG00000020706	CBR1	0	0	0	0	1.44001	0	N/A
ENSSSCG00000016273	HTR2B	0	0	0	0	1.4268	0	N/A
ENSSSCG00000017163	ENPP7	0	0	1.32166	0	0	0	N/A
ENSSSCG00000016156	ACADL	11.3246	0	0	0	0	0	2
ENSSSCG00000028512	LDLR	0	0	0	0	0	0	N/A
ENSSSCG00000010392	CHAT	0	1.32267	1.30924	0	0	0	N/A
ENSSSCG00000033327	PDGFB	0	0	1.48554	0	1.45332	0	N/A
ENSSSCG00000010006	SEC14L2	1.29743	1.36737	1.40313	11.6132	10.0815	10.5733	7
ENSSSCG00000023503	PRKCD	0	0	0	0	2.68863	0	N/A
ENSSSCG00000005303	PIGO	0	0	0	0	0	1.29271	N/A
ENSSSCG00000017991	PIK3R5	0	1.64256	0	0	0	0	N/A
ENSSSCG00000027525	DHCR24	0	0	1.34709	0	0	0	N/A
ENSSSCG00000039103	ADIPOQ	64.8108	58.2647	32.9923	44.9102	23.2768	39.9798	2
ENSSSCG00000002718	FA2H	0	0	1.56371	0	0	0	N/A
ENSSSCG00000008857	MSMO1	3.86138	1.31351	0	13.0647	1.299	9.12451	1
ENSSSCG00000016420	INSIG1	0	8.95232	13.9181	18.6287	12.2756	19.9478	7
ENSSSCG00000033262	CD74	0	2.97503	3.05941	4.50957	1.48772	3.0277	10
ENSSSCG00000037801	ORMDL1	2.9804	0	0	2.6262	0	0	N/A
ENSSSCG00000009666	EPHX2	0	2.78881	1.5428	8.70545	2.72592	6.88826	7
ENSSSCG00000040569	PLA2G10	0	1.4679	0	0	0	0	N/A
ENSSSCG00000031381	ARF3	0	0	0	0	0	0	N/A
ENSSSCG00000022864	EIF6	0	0	0	0	0	0	N/A
ENSSSCG00000004049	ACAT2	2.83906	4.73486	2.74167	10.3506	5.97572	1.36797	10
ENSSSCG00000032053	ST8SIA5	0	0	0	0	0	0	N/A
ENSSSCG00000011750	PLD1	3.78303	1.32781	1.287	2.56618	1.2918	0	2
ENSSSCG00000000757	ADIPOR2	9.0808	12.2942	9.04825	13.6215	8.59179	11.3737	8
ENSSSCG00000007019	GPAT4	0	4.78637	0	6.36806	6.02186	8.11743	7
ENSSSCG00000036504	PLA2G2F	0	0	0	0	0	0	N/A
ENSSSCG00000009139	PLA2G12A	0	0	3.83892	10.2985	2.5406	12.3704	7
ENSSSCG00000026152	PRKD2	0	1.42757	0	0	0	0	N/A
ENSSSCG00000009931	MVK	0	0	0	1.409	0	0	N/A
ENSSSCG00000023133	OSBPL6	1.25186	1.33019	0	1.17669	1.21706	1.43669	N/A
ENSSSCG00000017518	OSBPL7	0	0	0	0	0	0	N/A
ENSSSCG00000026453	ACSM5	0	0	0	0	0	0	N/A
ENSSSCG00000004819	CERS3	0	0	1.24637	1.68454	1.32052	0	N/A
ENSSSCG00000008121	GPAT2	0	0	0	0	0	2.96383	N/A
ENSSSCG00000009994	MTMR3	31.5425	17.0244	13.0075	1.39058	4.21909	2.75345	2
ENSSSCG00000014970	MTMR2	2.39462	6.19205	4.92965	1.24631	1.24657	1.26985	9
ENSSSCG00000005533	PTGS1	7.41767	9.41452	5.96613	0	7.2087	7.4742	9
ENSSSCG00000022405	P2RX1	0	0	0	0	0	0	N/A
ENSSSCG00000013639	SLC44A2	1.46441	0	0	0	0	1.51844	N/A
ENSSSCG00000013900	PIK3R2	0	1.56627	1.51409	0	0	0	N/A
ENSSSCG00000025901	LCLAT1	0	2.4765	2.56335	0	1.34666	2.52726	N/A
ENSSSCG00000017690	DHRS11	1.54781	0	4.78831	6.53752	3.13333	1.73692	1
ENSSSCG00000025406	PIK3C2A	0	0	0	0	0	0	N/A
ENSSSCG00000039480	ERLIN2	2.79665	1.31324	0	2.79666	2.73058	2.94844	N/A
ENSSSCG00000002828	LPCAT2	0	2.55237	0	1.40418	0	0	N/A
ENSSSCG00000021581	CLCN2	7.45583	9.73089	7.17757	10.5868	1.28573	18.3245	8
ENSSSCG00000029094	PIK3R4	0	0	0	0	0	0	N/A
ENSSSCG00000026422	GPER1	5.0096	0	1.71282	0	1.65535	0	2
ENSSSCG00000031669	DOLPP1	0	0	0	0	1.82884	1.75598	N/A
ENSSSCG00000008521	SRD5A2	0	0	0	0	0	0	N/A
ENSSSCG00000025106	THNSL2	0	2.79161	6.80992	7.26386	5.62607	14.3582	7
ENSSSCG00000021170	FAR1	0	0	0	0	0	0	N/A
ENSSSCG00000015067	APOA5	0	0	1.25025	1.71741	0	1.33442	N/A
ENSSSCG00000013021	SF1	0	0	0	0	0	0	N/A
ENSSSCG00000031329	ST8SIA1	0	8.73374	9.29808	10.9318	18.0943	24.8412	7
ENSSSCG00000004509	LIPG	0	0	2.94925	31.7493	12.7632	23.8011	7
ENSSSCG00000007306	CPNE1	0	1.28138	1.28009	0	1.35401	0	N/A
ENSSSCG00000034351	B3GALT1	0	0	1.25441	1.16904	0	0	N/A
ENSSSCG00000007857	ACSM3	1.53205	0	1.67223	4.66093	0	4.42077	1
ENSSSCG00000000365	ORMDL2	7.35858	7.42557	1.44619	6.34974	0	1.55859	2
ENSSSCG00000026349	ALDH3B2	0	0	0	1.81918	0	0	N/A
ENSSSCG00000011079	PIP4K2A	25.3886	10.6434	2.60314	4.00606	4.00557	3.99641	2
ENSSSCG00000006940	CCN1	10.2569	8.43337	4.23259	19.4804	4.34125	7.06616	1
ENSSSCG00000009901	SIRT4	0	1.383	1.35064	4.47179	2.87204	4.65869	7
ENSSSCG00000003377	ACOT7	0	1.61329	0	1.49722	0	0	N/A
ENSSSCG00000007203	CSNK2A1	22.5449	7.01517	2.64873	12.2117	8.2292	12.4534	3
ENSSSCG00000002478	SERPINA12	1.33886	0	1.30734	0	0	0	N/A
ENSSSCG00000000436	PIP4K2C	0	0	0	0	1.50875	0	N/A
ENSSSCG00000023983	AGPS	0	0	1.28902	5.94343	0	6.20428	7
ENSSSCG00000017923	ALOX15	0	1.64546	1.43997	1.64448	1.63853	1.64448	N/A
ENSSSCG00000000031	MCAT	1.50425	0	0	0	0	0	N/A
ENSSSCG00000010433	SGMS1	0	1.26511	1.2894	2.56468	1.30625	0	N/A
ENSSSCG00000023539	MBOAT2	6.89879	5.80841	0	0	0	0	2
ENSSSCG00000000891	LTA4H	1.38682	0	5.00442	0	1.27071	0	5
ENSSSCG00000017981	ALOXE3	2.74845	0	0	1.49672	0	0	N/A
ENSSSCG00000028816	ALPI	3.59495	9.66915	9.769	3.94567	6.90498	5.17263	9
ENSSSCG00000010404	ALOX5	2.48581	1.34566	0	1.2981	0	0	N/A
ENSSSCG00000024393	B3GNT5	0	0	0	1.23339	2.70815	0	N/A
ENSSSCG00000009225	HSD17B13	2.81964	8.9352	9.54113	10.6691	5.72154	14.3349	7
ENSSSCG00000013259	DGKZ	0	0	0	0	0	0	N/A
ENSSSCG00000013445	CSNK1G2	0	4.17218	2.67688	2.68467	1.40483	2.64773	8
ENSSSCG00000033291	PIP4K2B	0	0	0	0	0	0	N/A
ENSSSCG00000009431	DGKH	7.48361	1.23375	0	0	0	0	2
ENSSSCG00000004733	PLA2G4D	0	0	4.02833	1.29162	1.42785	0	10
ENSSSCG00000000406	PTGES3	0	0	3.18019	4.39042	2.92848	0	10
ENSSSCG00000006719	HSD3B2	0	1.4968	1.43001	4.36467	2.83983	4.32011	7
ENSSSCG00000032224	A3GALT2	0	1.21916	4.07453	2.52006	3.89086	5.36011	7
ENSSSCG00000001975	PRKD1	0	1.35289	0	0	0	0	N/A
ENSSSCG00000030303	ACHE	8.6577	8.41942	4.91586	8.63931	11.8065	10.6795	6
ENSSSCG00000032481	DPM2	9.96654	8.48812	4.87952	6.58235	9.9632	5.19492	6
ENSSSCG00000006995	ASAH1	1.5738	0	8.58057	3.02395	9.42985	5.14586	4
ENSSSCG00000000764	HDHD5	1.26858	0	0	2.51525	0	0	N/A
ENSSSCG00000033516	DHDDS	0	0	0	0	0	0	N/A
ENSSSCG00000004935	HACD3	11.0564	9.54388	5.30259	1.23776	1.25582	4.01896	2
ENSSSCG00000003494	PLA2G2A	3.20818	6.49604	4.76525	5.00874	5.15399	3.19403	10
ENSSSCG00000009245	SCD5	0	0	0	0	3.0612	0	4
ENSSSCG00000023607	CYP4F22	0	0	3.25214	0	0	0	5
ENSSSCG00000007426	ACOT8	9.13654	1.44568	0	1.4884	1.44262	1.37165	3
ENSSSCG00000035539	ST8SIA4	0	1.24908	0	0	2.62725	0	N/A
ENSSSCG00000010780	CYP2E1	0	1.62205	0	0	0	1.75809	N/A
ENSSSCG00000001901	CYP1A2	10.7938	7.80118	3.99551	12.7208	12.3847	9.24543	6
ENSSSCG00000015603	LPGAT1	0	1.45486	0	13.1896	4.3299	8.22482	7
ENSSSCG00000040524	ISYNA1	0	0	0	0	0	0	N/A
ENSSSCG00000005628	ST6GALNAC4	0	0	0	1.54371	0	1.5264	N/A
ENSSSCG00000003669	MFSD2A	0	0	0	0	0	0	N/A
ENSSSCG00000025273	CYP11A1	0	1.24738	0	0	0	0	N/A
ENSSSCG00000031538	ANG	0	4.2559	4.56958	8.01877	6.30396	7.04518	7
ENSSSCG00000039271	ST8SIA2	0	0	0	0	0	0	N/A
ENSSSCG00000007507	PCK1	4.42916	7.96261	8.17069	13.6942	5.49347	9.2993	10
ENSSSCG00000026113	ZBTB20	0	5.08304	2.51777	8.08742	5.20853	28.1037	7
ENSSSCG00000017912	PLD2	0	4.17176	4.59441	0	1.37006	0	9
ENSSSCG00000011358	TREX1	0	1.38865	0	0	0	1.45221	N/A
ENSSSCG00000023969	ACER1	1.42953	1.68492	1.68492	1.68492	1.68402	1.68402	N/A
ENSSSCG00000011110	CCDC3	0	0	0	0	0	0	N/A
ENSSSCG00000005623	ST6GALNAC6	0	0	1.54111	0	0	1.55376	N/A
ENSSSCG00000039421	SPTSSA	0	0	1.25781	0	0	0	N/A
ENSSSCG00000000844	NFYB	13.0218	6.97024	3.55035	7.3898	1.18353	5.08358	2
ENSSSCG00000027176	SACM1L	2.60741	0	0	0	0	5.19429	3
ENSSSCG00000021861	PIGT	5.32553	1.34064	2.78883	0	0	0	2
ENSSSCG00000016073	PGAP1	1.21587	0	0	1.21127	0	0	N/A
ENSSSCG00000017103	SRD5A1	20.9385	2.97798	0	0	0	0	2
ENSSSCG00000026914	PLAAT3	0	0	0	0	0	0	N/A
ENSSSCG00000021977	GPD1L	0	0	0	0	0	0	N/A
ENSSSCG00000004160	PEX7	2.69298	2.86168	5.39316	24.7	8.46622	25.5545	7
ENSSSCG00000001089	GPLD1	0	0	0	3.95568	0	7.6065	7
ENSSSCG00000032619	PIGB	8.15625	7.19612	2.62118	6.71984	1.27882	7.0102	8
ENSSSCG00000015486	PIGC	20.8836	14.0044	0	9.02012	3.81187	17.8633	3
ENSSSCG00000038494	LPIN2	0	1.2669	5.13841	0	1.40134	1.31439	5
ENSSSCG00000004620	MYO5A	2.4853	5.18742	8.07035	5.0034	2.50764	7.79543	5
ENSSSCG00000016298	INPP5D	0	0	0	0	1.42361	0	N/A
ENSSSCG00000039397	ETNK1	24.2474	9.09814	1.29642	1.3659	0	1.30519	2
ENSSSCG00000039878	PLD6	0	0	0	0	0	0	N/A
ENSSSCG00000003976	NFYC	0	0	0	0	0	0	N/A
ENSSSCG00000002349	ACOT4	0	8.94167	4.01592	2.62817	2.74475	0	9
ENSSSCG00000010795	NDUFAB1	0	0	0	0	0	0	N/A
ENSSSCG00000017226	FADS6	0	0	0	0	0	0	N/A
ENSSSCG00000000370	DGKA	1.41631	2.83236	0	7.15242	0	1.53506	1
ENSSSCG00000036005	CNEP1R1	0	0	0	0	0	0	N/A
ENSSSCG00000026706	PIGS	0	0	0	0	0	0	N/A
ENSSSCG00000039862	TRIB3	18.7267	1.32928	3.98442	9.48616	1.32958	1.33929	1
ENSSSCG00000006528	DPM3	0	0	0	0	0	0	N/A
ENSSSCG00000001045	ELOVL2	0	11.4655	7.19496	7.5129	4.49332	9.00445	8
ENSSSCG00000003839	PLPP3	3.98263	10.0189	19.3041	27.3424	18.1238	37.5292	7
ENSSSCG00000016912	PLPP1	0	1.30787	0	1.41731	4.38252	0	6
ENSSSCG00000002764	SMPD3	11.6822	1.29913	0	12.0555	5.39425	10.0451	1
ENSSSCG00000004405	FIG4	1.32228	0	0	0	0	0	N/A
ENSSSCG00000000433	B4GALNT1	0	0	0	0	1.49455	0	N/A
ENSSSCG00000025578	ALDH1A2	0	2.48763	6.44952	6.5036	4.97837	6.53387	7
ENSSSCG00000000188	DHH	10.5168	2.8297	0	1.51071	0	3.01598	3
ENSSSCG00000022758	PECR	0	0	0	0	0	0	N/A
ENSSSCG00000003712	OSBPL1A	2.91828	2.57542	0	2.48675	2.49152	3.09773	3
ENSSSCG00000002235	LPCAT4	1.58503	1.4092	1.38451	1.4092	0	0	N/A
ENSSSCG00000029275	PPARGC1A	0	0	1.15039	1.1921	0	1.22763	N/A
ENSSSCG00000031532	GBGT1	0	1.56294	0	0	0	0	N/A
ENSSSCG00000003570	WDTC1	8.35651	5.10136	1.29777	0	3.88136	2.90619	3
ENSSSCG00000031106	PLA2G2D	0	0	0	0	0	0	N/A
ENSSSCG00000006740	ATP1A1	3.04415	7.66186	9.08995	7.8444	1.4857	5.91678	5
ENSSSCG00000036236	ELOVL6	45.5757	19.3912	11.6626	32.1926	19.8303	29.5206	1
ENSSSCG00000006331	PBX1	0	0	0	0	1.32378	0	N/A
ENSSSCG00000035012	ELOVL7	1.293	0	0	1.38538	0	0	N/A
ENSSSCG00000010432	ASAH2	0	0	1.32286	0	3.94421	0	4
ENSSSCG00000002512	DEGS2	0	2.82463	0	3.01262	4.56983	2.94729	6
ENSSSCG00000030425	SPHK2	0	0	0	0	0	0	N/A
ENSSSCG00000026092	SREBF2	2.87418	2.90527	7.10772	9.46732	7.33457	11.7858	7
ENSSSCG00000026281	SCAP	0	1.61142	0	0	0	0	N/A
ENSSSCG00000020879	FBXW7	0	2.63709	1.25531	0	0	0	N/A
ENSSSCG00000035037	SIK1	2.96927	15.1181	25.1519	20.9384	12.7276	14.7768	10
ENSSSCG00000012061	PIGP	0	0	0	0	0	0	N/A
ENSSSCG00000007133	ACSS1	30.1377	16.6738	9.44029	10.3235	14.6278	12.8459	3
ENSSSCG00000007842	SDR42E2	0	0	0	0	0	0	N/A
ENSSSCG00000013536	ACSBG2	0	0	0	0	0	0	N/A
ENSSSCG00000028637	CYP27B1	0	0	0	0	0	0	N/A
ENSSSCG00000016225	MOGAT1	0	0	1.38694	4.30519	0	0	1
ENSSSCG00000027854	HSD17B6	0	2.7872	6.16672	7.28349	8.99988	5.82129	7
ENSSSCG00000015579	PTGS2	2.64581	0	2.68789	0	0	0	N/A
ENSSSCG00000029501	PLA2G1B	0	1.46636	0	0	1.37181	0	N/A
ENSSSCG00000006522	GBA	0	0	1.49544	1.45822	0	0	N/A
ENSSSCG00000027629	CDIPT	4.14232	0	1.45217	0	0	1.38816	3
ENSSSCG00000005267	ANXA1	0	0	0	0	0	2.91705	N/A
ENSSSCG00000013408	ADM	0	1.50476	1.57908	6.26297	4.52213	7.45875	7
ENSSSCG00000027340	PI4K2B	7.49667	2.49772	1.25325	14.4142	1.31471	7.76523	1
ENSSSCG00000006535	PMVK	0	0	1.41283	0	0	0	N/A
ENSSSCG00000000272	SP1	0	1.45509	0	0	1.50466	0	N/A
ENSSSCG00000033740	INS	0	3.11306	1.63149	3.38348	0	3.52815	8
ENSSSCG00000006236	NSMAF	0	0	1.31287	0	1.16861	0	N/A
ENSSSCG00000026701	PHOSPHO1	11.6748	12.931	11.7142	8.42526	14.6821	8.2809	9
ENSSSCG00000038329	PIGK	0	0	0	0	0	0	N/A
ENSSSCG00000010631	GPAM	11.2079	16.1632	12.5849	17.1418	15.96	14.5341	6
ENSSSCG00000038320	POR	0	3.06642	3.15397	4.68015	0	1.44715	10
ENSSSCG00000025993	SGPP2	1.2718	0	0	0	0	0	N/A
ENSSSCG00000040631	LPL	0	0	1.46895	0	0	0	N/A
ENSSSCG00000030168	CYP19A1	0	0	0	0	0	0	N/A
ENSSSCG00000006215	CRH	1.24653	3.5621	1.36793	2.70849	6.04782	7.42185	7
ENSSSCG00000016519	AKR1D1	0	8.52307	13.0147	20.142	16.8919	18.9688	7
ENSSSCG00000034905	MVD	0	0	0	0	0	0	N/A
ENSSSCG00000015784	ACSL1	1.22977	6.93404	8.02032	18.3136	11.7958	15.9864	7
ENSSSCG00000015358	CRPPA	0	2.63782	3.65732	3.66825	2.39042	0	10
ENSSSCG00000008495	PRKD3	1.32924	0	0	1.41411	0	0	N/A
ENSSSCG00000039000	PIGF	1.33727	0	0	1.21203	0	0	N/A
ENSSSCG00000002777	HSD11B2	0	2.7512	1.55109	4.91469	6.83261	4.96999	7
ENSSSCG00000015616	HSD11B1	13.7524	15.5176	1.38207	8.39925	4.26105	3.98489	2
ENSSSCG00000009717	CBR4	0	0	2.61765	2.62767	1.30971	0	N/A
ENSSSCG00000017892	PITPNM3	0	0	0	0	0	0	N/A
ENSSSCG00000009781	PITPNM2	0	0	4.00722	1.34916	5.59485	1.28514	4
ENSSSCG00000002007	FITM1	0	0	1.55756	0	0	0	N/A
ENSSSCG00000006888	SLC44A3	0	1.32239	1.37363	5.03185	1.29652	11.9945	7
ENSSSCG00000001503	B3GALT4	8.52032	2.87083	0	1.40919	0	0	2
ENSSSCG00000025092	CDK4	0	0	0	0	0	0	N/A
ENSSSCG00000013595	CERS4	0	0	0	0	0	1.4178	N/A
ENSSSCG00000004698	SERINC4	0	0	9.09183	1.51072	3.71299	0	10
ENSSSCG00000001428	CYP21A2	0	0	1.48256	4.46358	0	4.5659	7
ENSSSCG00000023320	CYP3A4	4.08437	4.44079	7.47517	10.6472	9.06509	12.2794	7
ENSSSCG00000023866	ACSF3	0	0	0	0	0	0	N/A
ENSSSCG00000010483	PLCE1	1.30251	1.27906	0	0	0	0	N/A
ENSSSCG00000029066	IDI1	4.34889	0	0	0	1.56089	0	3
ENSSSCG00000013666	RDH8	0	0	1.50183	0	0	0	N/A
ENSSSCG00000001611	NFYA	13.3899	0	1.54935	1.48739	0	2.82762	3
ENSSSCG00000035006	PIGW	0	1.49003	0	1.52109	0	0	N/A
ENSSSCG00000028620	ABCD3	0	2.53727	1.24364	3.77069	1.27292	0	10
ENSSSCG00000002688	PLCG2	0	0	0	0	0	0	N/A
ENSSSCG00000027272	PIK3CG	0	1.3668	0	1.35248	0	0	N/A
ENSSSCG00000037452	HTR2A	0	0	0	0	0	2.49407	N/A
ENSSSCG00000024722	PIBF1	6.64159	0	0	0	0	1.36897	3
ENSSSCG00000013551	C3	0	0	4.98821	7.82151	7.62514	7.81302	7
ENSSSCG00000009231	CDS1	0	0	1.39086	0	0	0	N/A
ENSSSCG00000028126	MPPE1	2.66995	6.80107	4.01527	4.72204	5.42788	5.08295	8
ENSSSCG00000004751	CHP1	0	3.71682	0	9.57326	1.38902	12.1734	7
ENSSSCG00000006902	GFI1	0	1.32871	0	0	0	0	N/A
ENSSSCG00000024134	MGLL	8.59972	11.5089	4.25354	2.95516	0	1.4273	2
ENSSSCG00000013004	TM7SF2	0	0	0	0	0	0	N/A
ENSSSCG00000017421	ACLY	0	0	0	0	0	0	N/A
ENSSSCG00000030547	PIP5K1A	0	0	0	0	0	0	N/A
ENSSSCG00000035182	SDR42E1	0	0	0	3.01489	2.9638	0	6
ENSSSCG00000025434	CGA	0	0	2.52073	3.7244	1.27073	6.28369	7
ENSSSCG00000013328	FSHB	0	2.60339	2.47124	0	0	0	N/A
ENSSSCG00000010009	GAL3ST1	0	0	0	1.49301	1.52087	0	N/A
ENSSSCG00000029918	CEPT1	0	0	0	1.52375	0	0	N/A
ENSSSCG00000013226	PTPMT1	0	0	0	0	0	0	N/A
ENSSSCG00000000864	CHPT1	0	2.35296	7.60259	5.56532	4.98326	2.55884	10
ENSSSCG00000009233	GPAT3	5.39911	1.38253	2.75437	0	5.54849	7.89614	3
ENSSSCG00000000591	PIK3C2G	1.32147	2.64451	0	0	0	1.31133	N/A
ENSSSCG00000012903	PITPNM1	0	0	0	0	0	0	N/A
ENSSSCG00000024052	GPX4	16.6886	9.98923	7.35306	10.4094	8.90085	15.0071	3
ENSSSCG00000033626	SREBF1	0	0	0	4.43872	1.43951	4.23415	7
ENSSSCG00000033669	RDH10	0	0	0	0	0	1.24276	N/A
ENSSSCG00000016830	PRLR	0	6.96057	2.7633	5.63505	2.7424	8.70262	8
ENSSSCG00000036168	PDSS2	5.13959	1.23976	0	0	0	0	2
ENSSSCG00000015818	DDHD2	4.8441	0	0	0	0	2.61965	3
ENSSSCG00000003395	PIK3CD	0	0	0	1.58971	0	0	N/A
ENSSSCG00000005220	PLPP6	13.6466	5.42331	0	0	0	1.366	2
ENSSSCG00000034395	CREB1	2.3501	1.19656	1.35403	1.23684	0	1.67912	N/A
ENSSSCG00000028431	HSD17B4	0	1.26773	0	0	0	0	N/A
ENSSSCG00000039650	PCYT2	12.7987	7.76522	14.8208	12.8342	7.66754	10.297	5
ENSSSCG00000009759	SCARB1	11.2478	8.50347	4.39972	5.80367	1.31086	5.30263	2
ENSSSCG00000028010	ABHD3	0	0	1.23063	2.74961	2.52411	5.46167	7
ENSSSCG00000029724	RACK1	0	0	0	0	0	0	N/A
ENSSSCG00000011297	ABHD5	1.39073	0	0	0	0	0	N/A
ENSSSCG00000007163	AVP	0	2.85239	0	0	0	0	N/A
ENSSSCG00000001725	ADGRF5	0	0	1.2735	1.53406	3.67631	1.3097	7
ENSSSCG00000014861	MOGAT2	2.03024	3.75909	3.84632	3.73605	2.0716	3.99601	N/A
ENSSSCG00000001404	TNF	0	0	0	0	0	0	N/A
ENSSSCG00000037193	TLCD3B	12.6736	9.32128	1.4805	4.34232	4.5842	4.21855	2
ENSSSCG00000027205	LPCAT3	0	4.06248	1.49384	5.54876	5.64718	9.41843	7
ENSSSCG00000008830	CWH43	2.53397	2.63123	0	0	0	0	N/A
ENSSSCG00000040608	AKR1B1	0	0	5.45766	0	0	0	5
ENSSSCG00000026655	PTPN13	0	0	0	0	0	0	N/A
ENSSSCG00000003267	MBOAT7	19.3692	14.6204	5.03867	1.88763	17.037	11.8612	3
ENSSSCG00000027745	ABCG1	2.98791	1.49972	0	0	0	0	N/A
ENSSSCG00000006337	HSD17B7	0	0	0	4.23897	1.37655	1.38667	1
ENSSSCG00000030345	INPP5J	2.60409	1.37656	0	1.38417	6.89461	0	4
ENSSSCG00000006089	PTDSS1	5.36721	3.87914	1.29698	4.48652	0	3.91708	8
ENSSSCG00000011944	GSTM2	0	0	1.22872	1.28433	0	0	N/A
ENSSSCG00000011793	LIPH	0	3.6652	3.88111	0	0	0	9
ENSSSCG00000001435	AGPAT1	0	1.67728	4.74051	1.82679	3.29611	1.73725	10
ENSSSCG00000022101	BRCA1	0	0	0	5.5893	0	2.87576	1
ENSSSCG00000032963	IFNG	0	0	0	0	2.62425	0	N/A
ENSSSCG00000003211	NR1H2	1.54887	0	0	0	0	0	N/A
ENSSSCG00000010702	PLEKHA1	0	2.91636	4.28197	2.7638	1.40062	0	10
ENSSSCG00000018041	ALDH3A2	2.93185	6.12407	4.46079	6.02806	7.60277	4.99785	6
ENSSSCG00000026798	CYP2C9	8.76531	9.92658	10.8123	11.8339	11.9172	8.69175	10
ENSSSCG00000003047	CEACAM1	0	1.44058	0	0	1.55871	1.49001	N/A
ENSSSCG00000030707	INPP5K	0	0	0	3.0329	0	6.32168	7
ENSSSCG00000001835	ABHD2	9.29301	20.7395	20.9233	28.583	26.3745	27.3718	7
ENSSSCG00000016199	CYP27A1	6.8191	3.89981	5.37308	6.29936	2.86325	15.0733	3
ENSSSCG00000005688	PTGES	0	0	0	6.21492	1.50484	3.1926	1
ENSSSCG00000001906	CYP1A1	6.55258	1.40175	3.93829	8.11476	2.97369	9.03248	1
ENSSSCG00000028350	LCAT	2.67575	3.96335	1.42681	2.71296	5.38682	4.11248	6
ENSSSCG00000039896	TMEM38B	4.25478	1.44798	2.65715	1.41002	3.08524	2.69037	N/A
ENSSSCG00000031086	LHB	0	0	0	0	0	0	N/A
ENSSSCG00000017492	ORMDL3	2.1249	2.09354	2.14613	2.2351	3.66582	2.18911	N/A
ENSSSCG00000011477	ACOX2	1.28379	0	1.31583	4.28884	1.27087	11.7464	7
ENSSSCG00000028501	ALDH3B1	0	0	1.65385	0	0	0	N/A
ENSSSCG00000015584	PROX1	1.2995	9.66933	17.0472	20.9859	10.9068	20.7281	7
ENSSSCG00000014336	EGR1	4.1719	2.74914	0	7.2686	7.25412	3.18246	6
ENSSSCG00000040689	APOA4	0	1.28931	2.74459	1.68437	1.53636	2.90696	N/A
ENSSSCG00000000214	GPD1	0	1.54963	0	1.42906	1.54188	5.97525	7
ENSSSCG00000026790	VAC14	1.5926	0	0	1.41435	1.32745	0	N/A
ENSSSCG00000004596	LIPC	3.72888	0	1.25905	1.2737	1.32413	0	2
ENSSSCG00000005425	SLC44A1	0	0	2.51528	1.43367	1.39349	1.32772	N/A
ENSSSCG00000007858	ACSM2A	0	0	0	7.43191	0	7.20026	7
ENSSSCG00000017505	MED1	0	0	0	0	0	0	N/A
ENSSSCG00000001419	SLC44A4	0	0	0	0	0	0	N/A
ENSSSCG00000010554	SCD	23.2858	14.9133	9.68265	13.9317	12.5345	15.9422	3
ENSSSCG00000009937	ACACB	0	0	0	0	1.34801	0	N/A
ENSSSCG00000036229	INSIG2	1.85562	2.15191	2.06728	6.49799	2.06579	10.4272	7
ENSSSCG00000015283	PIK3C2B	18.6645	14.6642	12.4927	12.3205	16.6838	15.9906	3
ENSSSCG00000021739	HSD17B12	0	0	0	0	0	0	N/A
ENSSSCG00000016492	AGK	0	0	0	0	1.33981	4.45043	7
ENSSSCG00000000006	PPARA	0	4.7026	11.743	20.3492	10.0859	20.0537	7
ENSSSCG00000016626	CFTR	0	0	10.1709	7.67369	2.66473	3.5994	10
ENSSSCG00000035245	BAAT	0	0	2.67238	1.35102	1.32299	2.6825	N/A
ENSSSCG00000009050	INPP4B	0	4.09049	9.2446	3.77106	3.70719	13.9458	7
ENSSSCG00000027161	PIP5K1B	31.9025	9.16774	0	0	1.33868	0	2
ENSSSCG00000004643	SLC27A2	0	0	0	16.3389	6.88999	12.6803	7
ENSSSCG00000004408	SMPD2	1.37888	0	2.55364	0	0	0	N/A
ENSSSCG00000017978	ALOX15B	0	0	0	0	0	0	N/A
ENSSSCG00000007648	GAL3ST4	0	0	0	0	1.55771	0	N/A
ENSSSCG00000002404	SPTLC2	0	0	0	5.14044	2.64695	3.96739	7
ENSSSCG00000009594	SPTLC1	0	0	0	0	0	0	N/A
ENSSSCG00000028080	ELOVL4	5.35166	1.54726	2.61277	1.31833	2.80792	7.29815	3
ENSSSCG00000002804	CSNK2A2	0	1.35746	0	0	0	0	N/A
ENSSSCG00000011215	OXSM	0	0	0	0	0	0	N/A
ENSSSCG00000010175	GNPAT	0	0	0	0	0	1.32688	N/A
ENSSSCG00000000875	NR1H4	0	9.2518	20.7924	29.4227	26.0171	34.9892	7
ENSSSCG00000013241	NR1H3	0	1.5956	0	3.04253	1.50499	1.60994	6
ENSSSCG00000024598	PRKAA1	0	0	2.98806	1.38131	0	0	N/A
ENSSSCG00000023357	REST	3.72083	3.70494	5.00143	3.67647	2.31772	3.60655	N/A
ENSSSCG00000024681	TECRL	0	0	1.34157	0	2.65421	0	N/A
ENSSSCG00000010032	PISD	0	0	4.03314	1.40728	1.36775	2.67607	5
ENSSSCG00000020885	NUS1	0	0	0	0	0	1.25097	N/A
ENSSSCG00000031518	STARD4	0	0	4.18715	0	1.45684	0	5
ENSSSCG00000013073	FADS3	17.5033	12.8092	4.67433	1.55615	0	0	2
ENSSSCG00000009746	RAN	1.39943	0	0	0	0	1.30714	N/A
ENSSSCG00000014081	CERT1	3.57615	0	6.18315	11.5452	11.9635	20.8527	7
ENSSSCG00000010092	PI4KA	1.26333	0	1.29352	0	0	0	N/A
ENSSSCG00000003413	MTOR	0	0	1.54045	0	0	0	N/A
ENSSSCG00000030413	PIK3CA	8.0086	11.0886	2.43378	10.2223	4.02248	8.54002	8
ENSSSCG00000024028	STARD3NL	2.60679	1.33409	2.83334	1.58175	1.46675	4.38291	5
ENSSSCG00000012871	FGF19	0	0	0	0	0	0	N/A
ENSSSCG00000031680	GGPS1	7.48511	3.9806	6.57396	0	8.02714	2.88013	4
ENSSSCG00000002011	CPNE6	2.97677	1.67089	0	0	0	0	N/A
ENSSSCG00000017514	KPNB1	0	0	0	0	0	0	N/A
ENSSSCG00000021355	SOD1	0	0	0	7.40051	3.12478	7.14478	7
ENSSSCG00000010449	CH25H	4.34946	11.9068	7.45751	20.5327	19.8459	21.0335	7
ENSSSCG00000023434	PPM1L	2.51278	3.8988	0	0	7.49991	1.27805	6
ENSSSCG00000016822	AMACR	0	0	1.40479	3.17883	0	1.59641	1
ENSSSCG00000011578	TAMM41	0	1.42021	0	0	0	0	N/A
ENSSSCG00000013125	OSBP	6.07137	3.00204	0	7.63399	0	0	1
ENSSSCG00000035653	PGAP2	0	0	0	0	0	0	N/A
ENSSSCG00000006783	DDX20	17.1692	0	2.75413	5.6159	1.38054	5.59173	1
ENSSSCG00000000046	CYP2D6	2.91258	1.44722	4.54423	1.51745	8.7102	4.33283	4
ENSSSCG00000009152	SGMS2	0	0	1.26	0	0	3.85088	7
ENSSSCG00000001027	BMP6	0	5.81735	1.53398	3.03103	1.50014	2.93873	8
ENSSSCG00000001478	BMP5	4.68341	0	0	0	0	0	2
ENSSSCG00000005043	DDHD1	0	0	0	0	0	3.81265	7
ENSSSCG00000017615	DGKE	0	1.46465	0	7.56373	9.04054	10.6464	7
ENSSSCG00000010929	CYB5R1	19.5009	28.5799	34.4423	35.4583	34.1832	31.5802	10
ENSSSCG00000023351	PLA2G4A	0	0	0	0	0	0	N/A
ENSSSCG00000017502	PGAP3	0	0	0	0	0	1.41051	N/A
ENSSSCG00000009840	PRKAB1	0	0	0	1.57162	0	1.50616	N/A
ENSSSCG00000003749	PIK3C3	0	0	0	0	1.23339	0	N/A
ENSSSCG00000006644	CERS2	0	0	0	2.83405	0	0	N/A
ENSSSCG00000016223	ACSL3	0	8.2658	6.75634	24.6893	9.63808	7.02856	10
ENSSSCG00000024494	ST6GALNAC3	1.31535	0	0	0	0	0	N/A
ENSSSCG00000001476	HSD17B8	0	1.47704	0	0	0	0	N/A
ENSSSCG00000032397	LBR	0	1.31659	0	0	1.48409	3.89135	7
ENSSSCG00000029080	SPTSSB	0	0	0	0	0	0	N/A
ENSSSCG00000010235	SIRT1	18.8139	6.49826	0	0	0	0	2
ENSSSCG00000022092	CYP7B1	3.68802	6.12006	16.9426	21.8727	16.6082	19.9698	7
ENSSSCG00000015355	DGKB	0	0	1.32424	1.34663	0	0	N/A
ENSSSCG00000038007	HACD1	40.7291	23.0954	6.30715	2.62918	8.10287	1.4962	2
ENSSSCG00000013513	PLIN5	0	0	0	0	0	0	N/A
ENSSSCG00000030123	CDS2	10.8587	4.44073	5.95803	13.9852	6.19119	12.3001	1
ENSSSCG00000016746	NPC1L1	0	4.01863	14.7889	2.94272	1.33436	0	5
ENSSSCG00000000038	CYB5R3	2.78011	0	0	0	1.48855	0	N/A
ENSSSCG00000013928	CERS1	0	0	0	0	0	0	N/A
ENSSSCG00000037856	EDN2	0	0	0	0	0	0	N/A
ENSSSCG00000008913	IGFBP7	1.35635	0	1.49224	4.13747	2.73786	4.32123	7
ENSSSCG00000013389	CYP2R1	4.93215	4.8669	4.81244	4.63489	5.02761	4.48681	N/A
ENSSSCG00000002682	MBTPS1	0	0	0	1.60393	1.55942	1.61958	N/A
ENSSSCG00000038465	VAPA	1.20544	0	0	0	0	0	N/A
ENSSSCG00000034213	ACER2	0	0	0	0	0	0	N/A
ENSSSCG00000031449	SLC27A5	0	0	0	0	0	0	N/A
ENSSSCG00000034502	H6PD	0	0	0	1.50301	0	0	N/A
ENSSSCG00000017935	CTDNEP1	0	0	0	0	0	0	N/A
ENSSSCG00000010274	SGPL1	0	5.38302	14.5371	19.486	13.926	19.9259	7
ENSSSCG00000008624	LPIN1	1.25577	0	0	0	1.39088	0	N/A
ENSSSCG00000003777	SLC44A5	0	1.50682	3.05036	5.67996	0	2.76015	10
ENSSSCG00000012004	LIPI	0	1.18625	0	1.21211	2.46185	0	N/A
ENSSSCG00000015276	ETNK2	0	1.34537	2.75527	1.32421	2.69175	0	N/A
ENSSSCG00000035147	HSD17B1	15.0682	8.91275	0	0	0	2.93415	2
ENSSSCG00000034952	DPM1	0	0	0	0	0	1.44475	N/A
ENSSSCG00000009194	HPGDS	0	0	0	0	1.33639	0	N/A
ENSSSCG00000015069	APOC3	3.74778	6.49754	14.836	10.6862	6.02413	10.9097	5
ENSSSCG00000003086	APOC2	4.31199	6.24174	0	5.51192	4.66687	8.01023	8
ENSSSCG00000006355	APOA2	7.02425	14.2851	20.414	20.9528	17.3541	19.0816	7
ENSSSCG00000003088	APOE	2.80362	4.69637	1.89922	3.78671	3.14153	1.66787	6
ENSSSCG00000030921	APOA1	1.35334	0	15.6125	10.1498	9.37194	9.81578	7
ENSSSCG00000000110	PLA2G6	0	0	1.36636	0	2.90758	1.39538	N/A
ENSSSCG00000004029	QKI	0	0	6.95631	14.4641	4.15072	10.6902	7
ENSSSCG00000011061	PDSS1	0	0	0	0	1.30039	0	N/A
ENSSSCG00000012315	SYNJ2	1.36108	11.384	5.87776	6.1994	4.52456	6.41918	8
ENSSSCG00000007072	SPTLC3	0	2.6479	4.06921	1.31804	0	1.3301	5
ENSSSCG00000016872	HMGCS1	0	0	0	1.39554	0	0	N/A
ENSSSCG00000025759	OLAH	0	0	1.34056	0	3.7597	2.82446	7
ENSSSCG00000034786	HACD2	2.66522	0	1.36137	1.31176	1.49498	0	N/A
ENSSSCG00000029944	FASN	1.50915	4.33712	1.41993	3.07081	3.12411	10.0618	7
ENSSSCG00000038978	PLPP2	0	0	3.65075	1.19403	1.30632	0	10
ENSSSCG00000014811	INPPL1	0	0	0	0	0	0	N/A
ENSSSCG00000016504	TBXAS1	0	0	0	0	1.2829	0	N/A
ENSSSCG00000007541	PDGFA	0	1.65756	3.54046	0	0	0	5
ENSSSCG00000036603	CLN3	0	0	0	0	1.5053	0	N/A
ENSSSCG00000005588	NR5A1	0	0	0	1.54335	0	0	N/A
ENSSSCG00000014080	HMGCR	0	4.10182	6.72435	7.88586	11.0229	11.4315	7
ENSSSCG00000030957	NFKB1	0	0	3.77889	4.19507	2.62181	2.55526	7
ENSSSCG00000008554	ABHD1	2.47399	0	2.5752	5.18234	1.30009	1.54563	1
ENSSSCG00000011470	ABHD6	2.56439	2.50622	1.33696	1.40375	2.65951	4.97019	3
ENSSSCG00000010105	SMPD4	1.65207	6.87125	2.99975	7.12192	2.9741	1.56916	8
ENSSSCG00000009144	ETNPPL	1.29078	0	5.64967	8.24296	2.69592	10.0725	7
ENSSSCG00000026934	PIGX	0	0	0	0	4.06467	3.92769	7
ENSSSCG00000026554	PRXL2B	0	0	0	0	0	0	N/A
ENSSSCG00000011034	ST8SIA6	2.74051	0	1.22858	0	0	1.37545	N/A
ENSSSCG00000014119	SERINC5	2.3337	5.37046	29.6047	32.9549	25.6096	39.6128	7
ENSSSCG00000029291	PIGZ	0	3.88457	2.60448	0	1.26973	2.4475	9
ENSSSCG00000036572	BCO1	0	0	0	4.6923	1.51567	3.58892	7
ENSSSCG00000039991	PIGG	0	0	0	0	0	0	N/A
ENSSSCG00000040464	LEP	0	0	0	1.22403	2.53519	0	N/A
ENSSSCG00000016000	PLEKHA3	0	0	0	4.22489	1.27731	5.40869	7
ENSSSCG00000033367	PLEKHA2	2.04692	5.92977	2.27285	2.10641	6.3325	6.17452	7
ENSSSCG00000010577	ELOVL3	22.424	15.5389	8.3259	8.28989	16.6929	14.3532	3
ENSSSCG00000002051	ABHD4	0	0	0	0	0	0	N/A
ENSSSCG00000035103	PIGL	1.53345	1.49279	0	2.84338	2.97881	0	N/A
ENSSSCG00000017227	FDXR	0	0	0	2.57548	1.32807	1.33024	N/A
ENSSSCG00000028015	GAL3ST3	0	0	0	0	0	0	N/A
ENSSSCG00000007099	SCP2D1	0	3.85774	0	1.29077	1.34538	1.53576	8
ENSSSCG00000023155	CLN8	9.03587	5.53254	0	0	0	4.377	3
ENSSSCG00000037653	RAB5A	47.6766	16.4357	3.40095	0	0	0	2
ENSSSCG00000036039	RAB4A	2.36617	10.3628	11.822	8.50319	6.82021	12.4742	5
ENSSSCG00000025005	B4GALT6	13.25	2.5586	3.92911	9.2635	8.16256	5.41017	1
ENSSSCG00000027288	DAGLB	0	0	0	0	0	0	N/A
ENSSSCG00000038579	DKKL1	0	0	0	0	0	0	N/A
ENSSSCG00000011546	MTMR14	0	0	0	0	0	0	N/A
ENSSSCG00000036154	CHKB	0	1.53564	0	0	0	1.47046	N/A
ENSSSCG00000031877	ABHD8	0	0	0	0	0	0	N/A
ENSSSCG00000015930	DHRS9	0	0	2.59511	5.08945	0	2.59533	1
ENSSSCG00000024015	FADS1	0	1.5488	3.01894	11.0396	7.91498	7.90649	7
ENSSSCG00000036213	FGF2	1.24416	1.24466	0	1.2051	0	0	N/A
ENSSSCG00000013879	SLC27A1	0	0	0	0	0	0	N/A
ENSSSCG00000038081	AGPAT3	0	2.85579	1.45175	4.8824	0	0	10
ENSSSCG00000029391	PLSCR3	0	0	0	0	0	0	N/A
ENSSSCG00000004237	SERINC1	8.02159	7.76567	0	2.62271	0	5.04914	3
ENSSSCG00000007463	PTGIS	6.45903	0	0	0	0	0	2
ENSSSCG00000011845	PCYT1A	21.02	5.2638	0	2.55048	1.34635	6.34138	3
ENSSSCG00000025681	PCTP	10.7685	4.62505	1.48251	0	0	0	2
ENSSSCG00000032369	HSD3B7	1.32194	3.03007	1.60037	3.43907	2.98827	4.85358	7
ENSSSCG00000010179	ARV1	0	0	0	0	0	0	N/A
ENSSSCG00000006626	PI4KB	0	0	1.4495	0	0	3.09659	5
ENSSSCG00000028115	ALDH8A1	3.90341	1.37986	2.53658	3.88989	0	5.67801	5
ENSSSCG00000029411	CAPN2	0	0	0	0	0	0	N/A
ENSSSCG00000027114	SCP2	0	1.34667	1.3834	2.74214	2.76111	3.0692	7
ENSSSCG00000013072	FADS2	0	0	0	3.05617	1.59651	3.23839	7
ENSSSCG00000032613	SNAI1	24.6504	13.9937	7.30994	7.68897	9.09161	11.264	3
ENSSSCG00000016432	PRKAG2	0	0	5.91383	9.36274	5.95495	7.17904	7
ENSSSCG00000016200	PRKAG3	16.2844	11.5048	10.3752	2.60385	3.76878	2.75746	2
ENSSSCG00000029571	AVIL	4.32093	6.19312	4.44949	11.0171	9.44062	9.52203	7
ENSSSCG00000031450	MLYCD	0	0	1.51101	0	0	0	N/A
ENSSSCG00000002510	CYP46A1	0	0	4.23913	0	0	1.43788	5
ENSSSCG00000012035	SYNJ1	17.6612	1.45392	4.47898	0	0	3.11252	2
ENSSSCG00000036145	PRKAA2	0	0	0	0	0	0	N/A
ENSSSCG00000009699	HPGD	0	0	5.25923	7.77633	4.42572	10.539	7
ENSSSCG00000034266	CACNA1H	0	0	0	4.35245	1.47325	1.55349	1
ENSSSCG00000038221	HSD17B2	0	0	3.01958	1.73689	0	4.5946	5
ENSSSCG00000010937	HSD17B3	0	0	0	1.34555	1.32339	0	N/A
ENSSSCG00000017638	TSPOAP1	0	1.48773	0	0	0	0	N/A
ENSSSCG00000010494	SORBS1	1.36345	14.8547	8.59258	13.8445	18.1696	20.3592	7
ENSSSCG00000033887	PLA2G2E	0	1.60947	0	1.45974	1.47888	1.56008	N/A
ENSSSCG00000028558	SGPP1	0	0	0	0	0	1.35621	N/A
ENSSSCG00000037912	FITM2	4.22323	3.00911	1.46187	1.45443	0	3.04508	3
ENSSSCG00000014627	SMPD1	0	0	0	0	0	0	N/A
ENSSSCG00000025744	KDSR	0	0	0	8.58836	0	4.3541	1
ENSSSCG00000039568	SNAI2	6.35999	11.962	21.9642	29.2968	23.7561	29.7068	7
ENSSSCG00000027286	DGKQ	0	0	0	1.71727	0	0	N/A
ENSSSCG00000037899	PIGY	1.42739	1.43741	2.7926	1.37078	0	0	N/A
ENSSSCG00000035119	MTMR6	0	0	0	0	0	0	N/A
ENSSSCG00000036785	MTMR7	0	0	3.35671	1.47132	0	0	5
ENSSSCG00000013992	AVPR1A	0	0	0	0	0	0	N/A
ENSSSCG00000026044	FDFT1	7.00879	2.77703	2.6821	2.84588	0	6.82372	3
ENSSSCG00000000033	TSPO	0	0	0	0	0	0	N/A
ENSSSCG00000033878	RAB38	0	2.47797	1.18756	1.192	2.58318	2.39407	N/A
ENSSSCG00000000781	ABCD2	1.28902	0	0	0	0	0	N/A
ENSSSCG00000010884	SCCPDH	14.0194	16.0192	15.331	16.4673	17.9499	16.2772	7
ENSSSCG00000015926	ABCB11	1.31686	2.59853	0	3.65944	1.20737	3.67577	8
ENSSSCG00000005970	SQLE	2.94945	2.98932	1.56407	1.5593	3.15093	1.5593	N/A
ENSSSCG00000035598	EDN1	4.43639	4.56086	1.51711	2.84264	7.15514	3.10191	6
ENSSSCG00000036494	ERG28	17.369	14.1577	5.35643	5.41255	1.27807	2.93973	2
ENSSSCG00000014272	ACSL6	2.57805	0	0	0	0	1.52884	N/A
ENSSSCG00000001539	PPARD	9.95308	20.2086	16.6778	19.6616	14.2422	21.236	8
ENSSSCG00000031563	CYP11B1	1.75411	1.89443	3.61909	4.67669	3.41611	0	10
ENSSSCG00000007514	VAPB	0	1.48545	4.49282	0	0	0	5
ENSSSCG00000000968	SBF1	1.52685	1.66539	9.35514	0	1.57916	0	5
ENSSSCG00000039351	PIGH	0	2.48062	0	0	1.4339	0	N/A
ENSSSCG00000036931	CSNK2B	0	2.58962	0	0	1.35896	1.33014	N/A
ENSSSCG00000017980	ALOX12B	0	0	0	0	0	0	N/A
ENSSSCG00000018055	PEMT	0	2.90541	1.49708	7.37289	5.86359	6.20895	7
ENSSSCG00000021181	DHCR7	1.94291	1.52556	1.7311	1.54176	1.56963	2.15043	N/A
ENSSSCG00000009211	PYURF	0	2.74788	0	0	0	1.3686	N/A
ENSSSCG00000010800	B3GALT2	0	0	0	0	0	0	N/A
ENSSSCG00000013401	DKK3	0	0	0	0	0	0	N/A
ENSSSCG00000023273	SH3YL1	1.33568	0	1.37401	0	0	2.72944	N/A
ENSSSCG00000036835	OSBPL2	0	0	0	0	0	0	N/A
ENSSSCG00000004510	ACAA2	0	0	0	6.84624	4.31752	12.5559	7
ENSSSCG00000003794	RPE65	0	1.31968	0	0	1.34753	0	N/A
ENSSSCG00000001078	MBOAT1	1.36108	1.39968	0	0	16.6003	0	4
ENSSSCG00000015356	AGMO	2.67381	3.96892	0	8.52116	13.7482	9.60769	6
ENSSSCG00000024954	FGF1	0	12.1664	4.0755	2.96198	12.5652	18.6224	7
ENSSSCG00000000185	PRKAG1	0	0	0	0	0	1.37529	N/A
ENSSSCG00000013490	PIP5K1C	2.86561	1.58134	1.50228	3.01957	0	5.75634	3
ENSSSCG00000004033	AGPAT4	0	1.4435	2.79553	0	0	0	N/A
ENSSSCG00000010319	SAMD8	2.88306	2.58442	1.41858	2.82742	1.32171	2.65615	N/A
ENSSSCG00000031509	MTMR12	1.26212	5.39758	4.09996	12.1359	5.62715	8.56152	7
ENSSSCG00000032715	CERS6	0	0	1.284	1.24977	0	1.18414	N/A
ENSSSCG00000003736	ASXL3	1.25841	1.20398	1.71811	1.27087	0	1.34068	N/A
ENSSSCG00000004901	PIGN	4.83038	1.29216	5.05884	0	1.24769	0	2
ENSSSCG00000008132	STARD7	0	0	0	0	0	1.44051	N/A
ENSSSCG00000030643	SELENOI	6.48791	4.0254	1.49436	1.66453	2.82518	1.50106	2
ENSSSCG00000034388	CYP8B1	1.33789	0	0	0	0	0	N/A
ENSSSCG00000006697	ACP6	0	0	0	0	0	0	N/A
ENSSSCG00000017947	ACADVL	1.38476	0	0	0	0	0	N/A
ENSSSCG00000035945	FDX1	4.97389	1.25637	0	1.35071	2.51978	2.44112	3
ENSSSCG00000030996	XBP1	2.83615	2.81221	1.53991	3.01977	0	3.17998	8
ENSSSCG00000012314	SERAC1	1.32553	1.52838	0	0	1.36459	0	N/A
ENSSSCG00000026962	A4GALT	11.8149	0	1.45073	0	0	0	2
ENSSSCG00000006135	CPNE3	1.40648	1.31625	0	0	0	0	N/A
ENSSSCG00000033791	IMPA1	0	0	0	0	1.20085	0	N/A
ENSSSCG00000026547	SLC45A3	1.44776	0	2.77636	1.32536	0	1.44682	N/A
ENSSSCG00000015232	ST3GAL4	20.0658	19.3002	13.0287	10.7643	2.77027	10.2548	2
ENSSSCG00000005943	ST3GAL1	1.47189	3.1322	12.2942	6.7145	9.49445	14.465	7
ENSSSCG00000004737	PLA2G4B	0	0	0	2.75	5.21322	2.39179	7
ENSSSCG00000007282	PIGU	0	0	0	0	0	1.38179	N/A
ENSSSCG00000015446	PNPLA8	1.36631	0	0	0	1.30763	1.39083	N/A
ENSSSCG00000038017	PIGM	0	0	0	0	0	0	N/A
ENSSSCG00000007710	MLXIPL	0	0	0	0	1.50814	1.56804	N/A
ENSSSCG00000030033	ACSM4	0	0	0	11.4836	4.58864	14.0862	7
ENSSSCG00000024180	ACBD3	1.38074	0	2.67207	0	8.24357	9.84683	7
ENSSSCG00000009432	DGKD	2.86903	3.06953	2.8902	4.49503	4.35378	8.96742	7
ENSSSCG00000040615	MALRD1	2.60274	1.35829	0	1.34314	0	0	N/A
ENSSSCG00000022780	UGCG	26.8746	5.60709	5.26954	5.29023	9.10326	5.39716	2
ENSSSCG00000016682	PLEKHA8	0	0	0	1.44882	1.28309	0	N/A
ENSSSCG00000015755	AGPAT5	0	1.53964	0	1.32132	0	1.33679	N/A
ENSSSCG00000008190	INPP4A	5.30517	0	1.30722	5.50077	2.80305	4.06438	1
ENSSSCG00000032723	ACER3	0	0	0	0	0	0	N/A
ENSSSCG00000007987	DECR2	0	0	0	1.48121	1.41886	2.89399	N/A
ENSSSCG00000029687	PGAP4	14.2643	3.0656	1.31582	2.74282	0	5.28684	3
ENSSSCG00000040007	PIGV	41.9151	44.2933	35.869	39.3356	31.6188	35.9754	2
ENSSSCG00000007992	PIGQ	1.49554	1.42134	1.38706	0	0	0	N/A
ENSSSCG00000032892	SRD5A3	6.01132	4.67584	1.607	7.46084	4.60206	1.36297	1
ENSSSCG00000006153	FABP5	0	11.4602	4.93314	3.86492	9.96055	5.141	9
ENSSSCG00000000708	TNFRSF1A	1.38019	2.85939	6.01717	2.72403	0	1.33128	5
ENSSSCG00000006716	HMGCS2	12.4401	12.5925	11.0589	12.604	11.1915	12.0477	N/A
ENSSSCG00000012889	CHKA	0	0	0	0	1.5916	0	N/A
ENSSSCG00000014558	SIRT3	0	0	3.12283	0	0	0	5
ENSSSCG00000010591	CYP17A1	1.53521	2.83027	2.86843	5.69028	4.42626	5.72938	7
ENSSSCG00000016147	PIKFYVE	0	1.24253	0	2.80247	1.33811	4.2268	7
ENSSSCG00000007359	LPIN3	10.2174	4.07569	12.5849	11.8548	4.24398	9.74319	5
ENSSSCG00000034418	CREBL2	15.9272	8.11244	11.4082	6.74939	5.33899	1.37719	2
ENSSSCG00000006360	B4GALT3	0	1.37933	5.47776	5.49623	1.47482	1.37668	10
ENSSSCG00000022655	PTGES2	0	0	0	0	0	0	N/A
ENSSSCG00000034429	PLA2G5	0	0	1.42375	0	1.45551	0	N/A
ENSSSCG00000039442	BMP2	0	2.77133	1.40882	5.71867	5.48614	19.6864	7
ENSSSCG00000027266	PNPLA3	0	0	0	1.53448	1.44279	3.28161	7
ENSSSCG00000005666	DOLK	0	4.7814	0	0	4.45376	1.65753	9
ENSSSCG00000003138	HSD17B14	0	1.45027	0	0	0	0	N/A
ENSSSCG00000010067	MIF	2.48052	1.4973	2.72183	1.36379	0	4.19018	5
ENSSSCG00000011664	RBP1	1.3921	1.31541	0	0	0	0	N/A
ENSSSCG00000035634	PLSCR1	0	4.00723	0	0	0	0	8
ENSSSCG00000031104	CPNE7	0	0	1.81786	1.69678	0	0	N/A
ENSSSCG00000017694	ACACA	0	0	0	0	0	0	N/A
ENSSSCG00000024484	DEGS1	0	2.61787	15.3224	8.80153	5.04742	4.09194	10
ENSSSCG00000013107	PRPF19	0	0	0	0	0	0	N/A
ENSSSCG00000035133	MTMR9	0	0	0	0	0	0	N/A
ENSSSCG00000007286	ACSS2	18.3523	7.98624	11.1317	16.2493	13.9761	22.7831	3
ENSSSCG00000017990	PIK3R6	0	0	0	0	0	0	N/A
ENSSSCG00000008227	ST3GAL5	6.92606	10.9477	8.01856	19.9027	21.3404	21.2411	7
ENSSSCG00000038971	ST8SIA3	0	1.25141	11.2878	0	1.28315	2.5106	5
ENSSSCG00000006238	CYP7A1	2.36187	0	1.14627	3.72173	2.39867	1.19777	1
ENSSSCG00000036308	PGS1	0	2.90331	14.8966	7.27929	2.80451	8.12746	5
ENSSSCG00000010023	PLA2G3	2.6517	3.98372	4.15387	1.35456	4.09121	0	9
ENSSSCG00000024149	ELOVL5	6.01553	9.28971	1.28755	6.37427	1.37221	17.4473	8
ENSSSCG00000031299	TECR	0	0	0	0	0	0	N/A
ENSSSCG00000008595	APOB	2.61639	0	8.17001	12.8987	10.9054	5.49251	1
ENSSSCG00000025606	ATM	6.21671	1.28477	1.31281	2.61074	2.6702	1.29272	2
ENSSSCG00000001718	CYP39A1	0	0	0	0	0	1.22738	N/A
ENSSSCG00000035238	ELOVL1	1.59096	1.57211	1.5526	0	0	0	N/A
ENSSSCG00000004732	PLA2G4F	0	0	2.45026	0	0	0	N/A
ENSSSCG00000026330	GIP	0	1.43884	0	0	0	0	N/A
ENSSSCG00000006512	FDPS	0	0	0	0	0	0	N/A
ENSSSCG00000017642	MTMR4	7.8868	0	0	0	0	0	2
ENSSSCG00000017178	SPHK1	8.87973	2.85989	3.88699	2.88158	2.71574	2.89608	2
ENSSSCG00000021292	OSBPL9	1.42238	0	0	0	0	0	N/A
ENSSSCG00000014023	RUFY1	0	2.83301	10.5186	5.63957	1.49721	2.71307	5
ENSSSCG00000033425	ST6GALNAC5	0	0	0	0	0	0	N/A
ENSSSCG00000037427	PTDSS2	1.62262	0	0	0	0	0	N/A
ENSSSCG00000005514	RAB14	0	0	0	0	0	0	N/A
ENSSSCG00000015110	DPAGT1	2.8724	1.37712	0	0	0	0	N/A
ENSSSCG00000034942	STAR	1.18394	1.25138	0	0	0	0	N/A
ENSSSCG00000014047	FGFR4	0	1.42831	2.69435	0	0	1.28447	N/A
ENSSSCG00000032718	IDH1	0	0	0	0	0	0	N/A
ENSSSCG00000022550	DGKG	0	3.92957	4.02495	1.24161	6.76632	2.57168	9
ENSSSCG00000028517	SC5D	0	1.33361	10.0889	1.34955	2.55442	3.89108	5
ENSSSCG00000017068	FAXDC2	13.7031	6.60528	2.85256	11.9917	9.37792	10.9494	1
ENSSSCG00000031789	ACSL5	0	6.88995	1.32804	2.78278	2.60913	5.33681	8
ENSSSCG00000016958	PIK3R1	1.41606	1.35903	6.52755	3.74591	6.64754	6.29145	7
ENSSSCG00000029201	AJUBA	12.048	10.6677	3.12982	7.56652	6.21935	6.59094	2
ENSSSCG00000015334	PDK4	0	2.8327	16.2781	19.233	11.14	13.3451	7
ENSSSCG00000005164	HACD4	12.5629	4.38024	0	0	0	0	2
ENSSSCG00000010687	INPP5F	0	4.09524	0	0	0	0	8
ENSSSCG00000009238	COQ2	0	1.37948	0	0	1.3623	0	N/A
ENSSSCG00000004822	ALDH1A3	1.22599	1.28016	0	0	1.2762	2.64738	N/A
ENSSSCG00000029385	LIAS	1.44354	6.02318	7.89012	6.84693	6.01827	1.3379	10
ENSSSCG00000040202	CRLS1	10.632	2.74396	6.02835	6.52676	1.61984	4.80589	1
ENSSSCG00000001760	ACSBG1	8.02516	3.73877	0	0	1.63285	2.63604	3
ENSSSCG00000037980	PRKAB2	10.682	3.51484	7.98104	7.79328	8.1746	4.93002	1
ENSSSCG00000012841	PNPLA2	1.59727	1.63173	0	0	0	0	N/A
ENSSSCG00000009374	TPTE2	0	0	1.42775	0	0	0	N/A
ENSSSCG00000021203	PIK3CB	12.0657	5.90979	0	7.16236	4.0871	8.61778	3
ENSSSCG00000014818	STARD10	0	1.66656	0	10.2549	5.0193	12.872	7
ENSSSCG00000005918	DGAT1	0	0	4.52062	4.62465	0	3.12278	5
ENSSSCG00000007465	B4GALT5	29.5848	8.24642	4.11942	5.79527	2.88542	7.42775	2
ENSSSCG00000017116	LPCAT1	0	1.43183	0	0	1.4887	1.40615	N/A
ENSSSCG00000017499	STARD3	0	0	0	0	0	0	N/A
ENSSSCG00000016010	CERKL	0	0	2.66774	1.20721	1.20349	0	N/A
ENSSSCG00000014073	HEXB	1.27093	0	0	1.53308	1.39463	1.39288	N/A
ENSSSCG00000031904	UGT8	0	0	2.49753	1.21757	2.51703	7.44829	7
ENSSSCG00000028488	LTC4S	18.1842	10.931	8.30093	6.54551	1.52298	5.22335	2
ENSSSCG00000003137	PLEKHA4	0	0	0	0	0	0	N/A
ENSSSCG00000015311	CYP51A1	0	0	2.54218	1.38887	1.23825	0	N/A
ENSSSCG00000016715	OSBPL3	0	2.7596	2.78756	11.1923	2.70563	5.6271	1
ENSSSCG00000014184	PAM	0	1.23014	3.81714	1.26012	1.37873	1.30301	5
ENSSSCG00000038843	ST3GAL2	0	4.35329	2.97458	2.88649	4.46113	7.49878	7
ENSSSCG00000002009	PCK2	6.27911	3.19774	3.02528	7.40519	1.49841	3.14933	1
ENSSSCG00000036971	FABP3	0	1.41223	0	0	1.4155	0	N/A
ENSSSCG00000036933	NR1D1	0	0	0	0	0	0	N/A
ENSSSCG00000005912	GPAA1	0	3.28267	4.77168	1.6968	1.51034	1.51755	10
ENSSSCG00000003546	FABP3	0	0	0	1.29057	0	0	N/A
ENSSSCG00000005671	CRAT	8.54471	11.4928	7.92362	19.2566	7.48177	6.5864	1
ENSSSCG00000006126	DECR1	0	0	0	1.36561	0	0	N/A
ENSSSCG00000012880	CPT1A	0	0	0	1.59817	0	0	N/A
ENSSSCG00000023391	LONP2	0	1.2783	0	12.7433	0	0	1
ENSSSCG00000028943	ECH1	1.41162	0	0	1.40965	0	0	N/A
ENSSSCG00000039521	HADHB	2.35531	0	0	1.30186	0	0	N/A
ENSSSCG00000001440	NOTCH4	12.8969	6.62132	6.60657	6.64704	4.84328	4.72579	2
ENSSSCG00000001862	ETFA	9.60302	4.29466	1.29083	1.48279	0	1.26726	2
ENSSSCG00000003776	ACADM	12.7376	4.08634	6.96783	1.3421	0	1.37392	2
ENSSSCG00000006168	PEX2	2.36212	3.67797	3.58888	0	0	1.19903	2
ENSSSCG00000008571	HADHA	10.4469	7.93757	6.30915	4.06878	6.82793	2.87598	2
ENSSSCG00000011629	ACAD11	1.43754	0	0	0	0	0	N/A
ENSSSCG00000014833	UCP2	4.95028	0	0	0	0	0	2
ENSSSCG00000029967	PEX1	1.34478	2.59548	2.40917	1.37602	0	0	N/A
ENSSSCG00000037258	POT1	1.50809	1.68025	0	1.53869	0	0	N/A
ENSSSCG00000000072	SLC25A17	7.11491	2.85303	1.47983	1.46193	2.8615	3.25611	3
ENSSSCG00000003229	ETFB	6.2922	9.16042	3.58832	1.87215	7.47173	8.13777	3
ENSSSCG00000004216	ECHDC1	7.13889	0	0	1.42337	0	1.53742	3
ENSSSCG00000030888	FADD	12.2215	10.1999	3.36412	5.04371	5.06767	6.89571	3
ENSSSCG00000035987	EHD3	14.4498	6.60317	2.6437	6.79148	5.59768	6.7499	3
ENSSSCG00000036883	FABP3	1.25182	0	0	0	0	1.26645	N/A
ENSSSCG00000014337	ETF1	1.47782	1.48036	1.78981	1.5391	3.01047	1.83548	N/A
ENSSSCG00000017198	ACOX1	1.4701	1.45708	4.12698	1.33267	2.7754	1.34426	N/A
ENSSSCG00000004309	CNR1	0	0	2.41391	0	0	0	N/A
ENSSSCG00000008877	ETFDH	0	0	1.404	0	0	0	N/A
ENSSSCG00000010259	TYSND1	0	0	1.36481	0	0	0	N/A
ENSSSCG00000011366	SLC25A20	0	0	1.43285	0	0	0	N/A
ENSSSCG00000026153	ACAT1	1.25563	1.30794	1.26004	0	0	1.45881	N/A
ENSSSCG00000033915	FABP3	0	0	1.32942	0	0	0	N/A
ENSSSCG00000034338	ECI1	0	2.87314	8.55395	0	2.82538	4.43415	5
ENSSSCG00000038086	ECHS1	0	0	1.6327	0	0	0	N/A
ENSSSCG00000002989	AKT2	0	0	0	0	1.4625	1.58149	N/A
ENSSSCG00000003851	CPT2	3.90223	3.98172	13.5208	16.9371	6.95759	16.1589	7
ENSSSCG00000004774	IVD	0	0	4.19305	4.64131	2.42288	3.02785	7
ENSSSCG00000008214	FABP1	0	0	2.69592	6.86753	4.1903	5.6514	7
ENSSSCG00000009150	HADH	0	0	0	2.91081	0	4.31614	7
ENSSSCG00000009916	ACADS	1.42812	1.49257	2.74917	4.36058	5.59145	4.31446	7
ENSSSCG00000010723	ACADSB	0	1.56532	2.86404	7.66695	4.32521	7.67802	7
ENSSSCG00000015391	CROT	0	2.65171	1.46585	1.48402	1.29957	4.47096	7
ENSSSCG00000016049	HIBCH	0	0	0	0	0	2.69351	N/A
ENSSSCG00000016597	POT1	0	0	0	0	0	1.27677	N/A
ENSSSCG00000022282	BDH2	1.37974	1.39248	8.16337	1.37096	8.19456	13.7956	7
ENSSSCG00000025527	FABP3	0	2.57063	1.35888	3.13161	5.43769	7.43181	7
ENSSSCG00000025729	IRS1	1.33915	5.40196	8.54517	18.2643	4.3339	17.1045	7
ENSSSCG00000027916	PEX10	0	0	0	0	0	3.11365	7
ENSSSCG00000031262	TXNIP	0	1.38112	1.47031	1.54014	1.37633	2.86745	N/A
ENSSSCG00000032213	DBI	1.30448	0	0	2.83257	0	7.3278	7
ENSSSCG00000034763	IRS2	4.07761	0	0	7.69464	7.53674	23.9479	7
ENSSSCG00000008724	ACOX3	0	1.59445	0	0	0	0	N/A
ENSSSCG00000009591	AUH	0	3.16318	2.9762	4.42002	0	2.98469	8
ENSSSCG00000011419	FABP3	0	1.38981	0	0	0	0	N/A
ENSSSCG00000025252	PEX5	0	2.82926	0	0	0	0	N/A
ENSSSCG00000040296	EHHADH	0	2.33988	0	1.26056	0	5.22047	8
ENSSSCG00000008387	PEX13	1.39841	7.14713	3.70962	1.22734	1.25932	1.2492	9
ENSSSCG00000010936	FABP3	0	1.28132	1.50032	0	0	0	N/A
ENSSSCG00000011250	ACAA1	6.19508	6.56298	4.92281	0	4.94928	3.27058	9
ENSSSCG00000015370	TWIST1	0	1.25982	1.2407	0	1.22075	0	N/A
ENSSSCG00000001653	PEX6	2.5304	2.63282	6.43622	6.71564	0	1.44903	10
ENSSSCG00000003854	ECHDC2	0	7.03669	7.19711	6.06742	2.86529	5.82871	10
ENSSSCG00000029438	SESN2	5.06743	9.17819	4.36072	10.6863	5.04132	1.70356	10
ENSSSCG00000001000	ECI2	0	0	0	0	0	0	N/A
ENSSSCG00000003405	PEX14	0	0	0	0	0	0	N/A
ENSSSCG00000009836	ACAD10	0	0	0	0	0	0	N/A
ENSSSCG00000011192	HACL1	0	0	0	0	0	0	N/A
ENSSSCG00000011655	DBI	0	0	0	0	0	0	N/A
ENSSSCG00000012980	KAT5	0	0	0	0	0	0	N/A
ENSSSCG00000013729	GCDH	0	0	0	0	0	0	N/A
ENSSSCG00000017713	PEX12	0	0	0	0	0	0	N/A
ENSSSCG00000022364	CPT1B	0	0	0	0	0	0	N/A
ENSSSCG00000024872	CPT1C	0	0	0	0	0	0	N/A
ENSSSCG00000027052	PEX11A	0	0	0	0	0	0	N/A
ENSSSCG00000032898	ACSBG2	0	0	0	0	0	0	N/A
ENSSSCG00000037846	ACOXL	0	0	0	0	0	0	N/A
ENSSSCG00000000843	TXNRD1	7.27703	0	1.20258	5.19632	4.87265	11.8655	3
ENSSSCG00000004454	ME1	0	1.30977	1.30714	2.61193	0	1.39731	N/A
ENSSSCG00000005423	ABCA1	5.21404	5.39094	19.0284	20.7891	13.4173	19.3701	7
ENSSSCG00000010184	AGT	0	0	0	0	0	0	N/A
ENSSSCG00000011437	ALAS1	0	0	0	3.39991	0	1.77988	1
ENSSSCG00000013599	ANGPTL4	0	0	0	0	0	1.40641	N/A
ENSSSCG00000015617	G0S2	5.58697	4.13705	3.06776	11.6879	5.82439	14.5931	7
ENSSSCG00000031405	CD36	28.1407	20.1966	15.8069	15.1441	17.9071	14.1784	2
ENSSSCG00000033207	SULT2A1	0	0	0	6.01964	5.09683	5.54893	7
ENSSSCG00000035863	PLIN2	0	1.41323	3.0668	8.06411	5.9985	6.56082	7
ENSSSCG00000036808	HMGCS2	4.60572	6.34199	7.82373	1.61737	3.23634	4.56183	9
ENSSSCG00000024520	ABCB4	0	2.64116	1.33262	5.39605	2.91099	1.63503	10
ENSSSCG00000010461	ANKRD1	0	0	0	10.3571	10.0263	4.8576	7
ENSSSCG00000003892	CYP4A22	18.9811	23.0871	23.6409	15.336	22.5876	15.1511	9
ENSSSCG00000008147	FHL2	0	0	0	0	1.39174	5.61515	7
ENSSSCG00000000519	GLIPR1	5.32049	1.45694	5.95159	4.15828	7.60253	12.5097	7
ENSSSCG00000026068	GRHL1	0	0	0	0	1.29413	0	N/A
ENSSSCG00000008171	NPAS2	0	0	0	0	0	1.31467	N/A
ENSSSCG00000015563	RGL1	0	0	0	1.46314	0	0	N/A
ENSSSCG00000004065	TIAM2	3.88059	1.39885	0	0	0	0	2
ENSSSCG00000001727	TNFRSF21	8.06091	24.4295	22.6868	8.78494	20.4017	8.03505	9

## Sheet: Glucose metabolsim
Regulatory Potential Score (RPS) of 97 genes related to glucose metabolsim are clustered into five profiles
Ensembl ID	Gene symbol	RPS for E38	RPS for E80	RPS for 0D	RPS for 28D	RPS for 110D	RPS for 2Y	Profile
ENSSSCG00000024621	KAT2B	40.6044	3.23022	4.82395	0	0	0	2
ENSSSCG00000039103	ADIPOQ	64.8108	58.2647	32.9923	44.9102	23.2768	39.9798	2
ENSSSCG00000003333	C1QTNF12	0	0	0	0	0	0	N/A
ENSSSCG00000029438	SESN2	5.06743	9.17819	4.36072	10.6863	5.04132	1.70356	2
ENSSSCG00000000694	GAPDH	2.91384	1.53943	1.34933	0	1.32735	0	N/A
ENSSSCG00000032622	SLC39A14	0	1.44443	6.05874	4.27795	2.84737	10.3798	5
ENSSSCG00000003812	PGM1	0	8.43037	1.51591	7.58387	0	1.32598	2
ENSSSCG00000007324	SOGA1	0	0	0	1.30357	0	1.34097	N/A
ENSSSCG00000017414	KAT2A	0	3.24281	0	1.41978	0	0	2
ENSSSCG00000002478	SERPINA12	1.33886	0	1.30734	0	0	0	N/A
ENSSSCG00000016778	NLN	0	1.26433	2.71837	0	2.63155	1.4221	N/A
ENSSSCG00000017759	ALDOC	0	0	0	0	0	0	N/A
ENSSSCG00000000685	TPI1	4.35639	2.89192	1.34961	9.29662	1.39266	4.05754	1
ENSSSCG00000027198	PDK2	0	3.01321	0	0	1.49313	2.99235	3
ENSSSCG00000032472	SLC25A11	0	0	0	0	0	0	N/A
ENSSSCG00000007907	USP7	8.6542	4.26307	1.42542	0	1.41077	0	2
ENSSSCG00000007507	PCK1	4.42916	7.96261	8.17069	13.6942	5.49347	9.2993	1
ENSSSCG00000016751	GCK	0	3.97016	6.96733	7.4034	5.99811	13.4482	5
ENSSSCG00000037148	ARPP19	0	0	0	0	0	0	N/A
ENSSSCG00000016541	SLC35B4	0	2.70449	0	1.31947	0	4.13368	5
ENSSSCG00000008398	PPP4R3B	0	0	1.29321	3.75059	1.24851	0	1
ENSSSCG00000002888	GAPDHS	0	0	0	0	0	0	N/A
ENSSSCG00000016616	FAM3C	6.43501	7.74749	2.60206	2.56748	0	5.00768	2
ENSSSCG00000016823	C1QTNF3	4.00655	1.30348	1.421	1.47021	2.64111	1.3858	N/A
ENSSSCG00000029275	PPARGC1A	0	0	1.15039	1.1921	0	1.22763	N/A
ENSSSCG00000010517	PGAM1	0	2.77667	1.34966	0	0	0	N/A
ENSSSCG00000016720	PGAM2	0	0	0	0	0	0	N/A
ENSSSCG00000009370	FOXO1	0	0	8.31391	11.2704	11.1466	13.7206	5
ENSSSCG00000035037	SIK1	2.96927	15.1181	25.1519	20.9384	12.7276	14.7768	5
ENSSSCG00000032556	ALDOA	12.6736	9.32128	1.4805	4.34232	4.5842	4.21855	2
ENSSSCG00000033740	INS	0	3.11306	1.63149	3.38348	0	3.52815	5
ENSSSCG00000010947	FBP2	2.98003	9.02867	7.73464	14.6946	11.5565	10.9061	5
ENSSSCG00000010116	SLC25A1	1.28217	1.38728	1.34844	0	0	0	N/A
ENSSSCG00000015895	GCG	2.58077	7.13889	7.29095	7.19691	5.27372	10.5074	5
ENSSSCG00000036614	PGP	0	0	4.30324	1.54113	3.01221	0	4
ENSSSCG00000016337	ERFE	7.47031	7.31729	0	0	0	0	2
ENSSSCG00000000084	ATF4	1.46968	1.5433	4.29649	0	0	0	2
ENSSSCG00000015595	ATF3	0	8.03728	8.15268	14.5277	10.0184	15.7298	5
ENSSSCG00000011386	MST1	12.4722	6.95417	1.49914	1.4277	0	0	2
ENSSSCG00000006567	CRTC2	1.45469	3.12635	2.92163	0	1.48258	1.49403	2
ENSSSCG00000025188	LEPR	0	0	3.01621	7.34285	5.5743	5.54506	5
ENSSSCG00000024912	WDR5	1.99162	4.86627	4.98456	3.25472	4.70639	1.84304	4
ENSSSCG00000000068	EP300	11.6504	8.94143	4.33434	1.48577	2.87867	0	2
ENSSSCG00000017904	ENO3	0	0	0	0	0	0	N/A
ENSSSCG00000012926	PC	0	0	0	1.60398	1.56262	0	N/A
ENSSSCG00000015872	GPD2	35.2264	11.6142	0	4.86129	1.31573	17.6116	3
ENSSSCG00000002873	GPI	9.67337	4.12399	0	0	0	0	2
ENSSSCG00000022343	ENO1	0	0	0	0	0	0	N/A
ENSSSCG00000000214	GPD1	0	1.54963	0	1.42906	1.54188	5.97525	5
ENSSSCG00000032304	MAEA	0	0	0	1.68957	0	0	N/A
ENSSSCG00000000006	PPARA	0	4.7026	11.743	20.3492	10.0859	20.0537	5
ENSSSCG00000036449	G6PC	0	1.43928	6.14315	6.13518	4.62269	4.94885	5
ENSSSCG00000010537	GOT1	0	0	0	0	0	0	N/A
ENSSSCG00000017365	G6PC3	6.98792	8.19358	2.66735	8.31216	4.25874	12.341	3
ENSSSCG00000033214	GNMT	6.66416	4.18426	0	1.69207	1.2809	2.85285	3
ENSSSCG00000010235	SIRT1	18.8139	6.49826	0	0	0	0	2
ENSSSCG00000030195	MDH1	3.55325	0	0	1.22524	0	0	2
ENSSSCG00000005901	GPT	1.68425	0	4.66317	2.94829	0	3.30249	1
ENSSSCG00000016338	PER2	2.99102	7.96579	0	1.52554	1.67538	1.94337	2
ENSSSCG00000032985	GOT2	0	1.30478	1.3889	0	0	1.37813	N/A
ENSSSCG00000001738	PGK2	2.76105	2.73626	1.22779	0	0	0	N/A
ENSSSCG00000040464	LEP	0	0	0	1.22403	2.53519	0	N/A
ENSSSCG00000033620	SLC25A10	0	0	13.6374	8.6282	4.63402	8.45255	5
ENSSSCG00000015949	SLC25A12	0	1.20751	0	0	0	3.58374	3
ENSSSCG00000027286	DGKQ	0	0	0	1.71727	0	0	N/A
ENSSSCG00000015105	SLC37A4	8.06129	1.38986	2.88778	1.45194	1.35046	1.35811	2
ENSSSCG00000015336	SLC25A13	0	0	2.7194	0	0	0	N/A
ENSSSCG00000013094	DDB1	4.94623	3.32022	0	0	1.70141	5.11158	3
ENSSSCG00000000164	CRY1	0	0	0	0	1.39495	1.42138	N/A
ENSSSCG00000023850	SDHAF3	5.13139	5.24614	5.03425	5.48129	4.18231	7.72559	5
ENSSSCG00000036865	SDS	0	0	0	0	0	0	N/A
ENSSSCG00000034695	SIRT7	17.4817	15.7612	15.298	15.8836	10.646	12.2896	2
ENSSSCG00000015925	G6PC2	1.20062	0	0	0	0	0	N/A
ENSSSCG00000038300	ALDOB	5.27894	2.84309	10.5437	16.2516	1.29448	18.0862	5
ENSSSCG00000028373	ENO2	1.39164	1.3919	4.01339	2.88524	2.75263	1.34715	N/A
ENSSSCG00000004826	SELENOS	0	0	0	1.22178	0	0	N/A
ENSSSCG00000010479	RBP4	0	8.05201	6.14306	9.44898	6.94939	9.42287	5
ENSSSCG00000031174	FBP1	1.39455	8.97285	5.78023	4.46724	5.7038	7.4807	5
ENSSSCG00000025486	MDH2	0	1.44546	0	0	1.56428	0	N/A
ENSSSCG00000035094	PTPN2	0	0	0	0	0	0	N/A
ENSSSCG00000002009	PCK2	6.27911	3.19774	3.02528	7.40519	1.49841	3.14933	1
ENSSSCG00000008136	RANBP2	0	1.42728	1.49818	1.44661	1.4446	3.12011	5
ENSSSCG00000006519	CLK2	8.60832	3.01789	1.48824	1.45768	0	1.38968	2
ENSSSCG00000001925	ADPGK	4.90886	7.54026	8.72064	8.8103	3.70722	2.78597	2
ENSSSCG00000001930	PKM	0	1.29586	0	2.59005	0	0	N/A
ENSSSCG00000007576	FOXK1	6.64362	6.42431	1.72649	9.90378	12.867	8.40281	5
ENSSSCG00000008261	HK2	0	0	2.5414	1.18371	1.30791	0	N/A
ENSSSCG00000010253	HK1	3.79462	0	2.62245	2.6996	1.37492	1.41519	1
ENSSSCG00000011158	PFKP	0	0	0	1.63202	0	0	N/A
ENSSSCG00000014048	HK3	0	0	0	1.30264	1.33776	0	N/A
ENSSSCG00000014838	PGM2L1	0	0	0	0	0	0	N/A
ENSSSCG00000017125	FOXK2	1.59164	1.50148	1.52812	0	1.48677	0	N/A
ENSSSCG00000021129	PFKM	1.24026	2.74586	2.53046	6.24907	0	2.61417	1
ENSSSCG00000026149	PKLR	5.7961	1.398	0	0	0	1.55209	3
ENSSSCG00000028197	PFKL	0	0	4.48013	0	0	0	4
ENSSSCG00000037540	GPI	0	0	0	1.47197	0	6.99555	5
ENSSSCG00000039425	BPGM	0	0	0	0	0	0	N/A

## Sheet: Tricarboxylic acid cycle
Regulatory Potential Score (RPS) of 41 genes related to tricarboxylic acid cycle (TCA cycle) are clustered into five profiles
Ensembl ID	Gene symbol	RPS for E38	RPS for E80	RPS for 0D	RPS for 28D	RPS for 110D	RPS for 2Y	Profile
ENSSSCG00000000064	ACO2	1.45148	1.55211	9.7828	10.5184	2.98909	1.62681	1
ENSSSCG00000016133	MDH1B	0	0	0	1.46198	1.2104	0	N/A
ENSSSCG00000035686	CS	2.82532	2.92066	0	8.34046	3.11995	4.97367	1
ENSSSCG00000004465	BCKDHB	2.58908	0	0	0	0	0	N/A
ENSSSCG00000004522	ME2	0	2.8692	1.52731	0	0	0	N/A
ENSSSCG00000010394	OGDHL	0	1.43331	0	0	0	0	N/A
ENSSSCG00000016009	ITGA4	64.922	26.3304	1.29958	17.5225	15.8984	7.39514	2
ENSSSCG00000016743	OGDH	0	21.3334	4.09276	0	5.44067	2.71357	2
ENSSSCG00000030195	MDH1	3.55325	0	0	1.22524	0	0	2
ENSSSCG00000035705	PDHA2	1.27439	0	1.34375	0	0	0	N/A
ENSSSCG00000039715	FAHD1	1.42071	5.60304	3.21313	0	2.84004	1.46201	2
ENSSSCG00000020686	SDHA	1.3981	4.49473	1.46178	1.47376	3.18586	3.02984	3
ENSSSCG00000020926	SDHB	1.46495	1.45244	1.5631	1.451	0	3.01933	3
ENSSSCG00000032498	IDH3A	6.6428	1.25738	2.42177	3.74341	2.44858	6.46252	3
ENSSSCG00000002374	DLST	0	1.23478	0	0	1.32492	0	N/A
ENSSSCG00000014919	ME3	0	0	3.76781	0	0	0	4
ENSSSCG00000025486	MDH2	0	1.44546	0	0	1.56428	0	N/A
ENSSSCG00000025751	MDH1	1.30123	0	0	0	1.27251	0	N/A
ENSSSCG00000025881	PDHB	0	0	0	0	1.30792	0	N/A
ENSSSCG00000031806	SDHD	7.09845	1.55296	4.38529	0	6.67104	0	4
ENSSSCG00000001756	IREB2	1.27663	2.7266	1.32013	1.22701	2.91297	5.44836	5
ENSSSCG00000001852	IDH2	0	0	0	1.28486	0	1.283	N/A
ENSSSCG00000007173	IDH3B	1.26216	4.00948	0	7.67424	1.44179	5.75	5
ENSSSCG00000008247	SUCLG1	0	0	1.25688	1.27072	0	2.54204	N/A
ENSSSCG00000009405	SUCLA2	0	1.59619	0	2.64735	0	3.94726	5
ENSSSCG00000011501	SUCLG2	0	7.58494	1.31848	5.2862	9.98184	20.3876	5
ENSSSCG00000013082	SDHAF2	0	3.04649	0	1.54366	3.04012	1.55495	5
ENSSSCG00000015034	SDHD	0	0	6.27719	12.2802	5.42895	11.155	5
ENSSSCG00000016877	NNT	0	0	0	0	0	1.40591	N/A
ENSSSCG00000021944	RAC2	1.5556	1.37957	0	9.61009	5.96852	7.59305	5
ENSSSCG00000023264	IDH1	1.22611	2.93252	2.76222	6.71433	0	8.88232	5
ENSSSCG00000023807	ACO1	10.0489	18.0437	29.3474	29.3247	26.5057	29.1386	5
ENSSSCG00000028178	FH	0	1.3549	11.6291	7.36623	9.70537	11.7146	5
ENSSSCG00000030318	SDHC	0	2.88219	8.54114	10.8038	4.1323	12.0759	5
ENSSSCG00000031370	RPS14	0	2.97503	3.05941	4.50957	1.48772	3.0277	5
ENSSSCG00000015030	DLAT	0	0	0	0	0	0	N/A
ENSSSCG00000015443	DLD	0	0	0	0	0	0	N/A
ENSSSCG00000032718	IDH1	0	0	0	0	0	0	N/A
ENSSSCG00000038551	CS	0	0	0	0	0	0	N/A
ENSSSCG00000039539	DHTKD1	0	0	0	0	0	0	N/A
ENSSSCG00000040542	PDHA1	0	0	0	0	0	0	N/A

## Sheet: Bile acid metabolism
Regulatory Potential Score (RPS) of 30 genes related to bile acid metabolism are clustered into five profiles
Ensembl ID	Gene symbol	RPS for E38	RPS for E80	RPS for 0D	RPS for 28D	RPS for 110D	RPS for 2Y	Profile
ENSSSCG00000006238	CYP7A1	2.36187	0	1.14627	3.72173	2.39867	1.19777	1
ENSSSCG00000008453	ABCG8	1.33724	4.00292	4.63802	5.61505	2.70899	2.89122	1
ENSSSCG00000009215	ABCG2	3.85953	1.44028	0	5.91263	2.90061	1.41229	1
ENSSSCG00000009498	ABCC4	13.5754	14.3315	13.0846	17.0755	11.902	9.69747	1
ENSSSCG00000016822	AMACR	0	0	1.40479	3.17883	0	1.59641	1
ENSSSCG00000028620	ABCD3	0	2.53727	1.24364	3.77069	1.27292	0	1
ENSSSCG00000035912	ABCG5	1.33724	4.00292	4.63802	5.61505	2.70899	2.89122	1
ENSSSCG00000009213	ABCG2	35.752	26.858	22.3279	22.6168	25.5999	21.0706	2
ENSSSCG00000009496	ABCC4	22.7113	21.0762	16.7122	16.2278	16.5654	18.5171	2
ENSSSCG00000009497	ABCC4	52.7746	30.7455	47.3363	33.1623	35.6184	19.9522	2
ENSSSCG00000011846	SLC51A	45.79	15.7143	1.35008	2.6254	2.54959	6.64636	2
ENSSSCG00000027851	ABCC4	22.7113	21.0762	16.7122	16.2278	16.5654	18.5171	2
ENSSSCG00000028431	HSD17B4	0	1.26773	0	0	0	0	2
ENSSSCG00000034388	CYP8B1	1.33789	0	0	0	0	0	2
ENSSSCG00000016199	CYP27A1	6.8191	3.89981	5.37308	6.29936	2.86325	15.0733	3
ENSSSCG00000026996	ABCC4	35.256	12.7972	0	1.32135	4.12593	16.223	3
ENSSSCG00000001718	CYP39A1	0	0	0	0	0	1.22738	5
ENSSSCG00000002510	CYP46A1	0	0	4.23913	0	0	1.43788	5
ENSSSCG00000004923	SLC51B	0	1.32655	0	1.26822	0	1.39123	5
ENSSSCG00000010543	ABCC2	0	0	0	4.17414	2.77203	4.53876	5
ENSSSCG00000011477	ACOX2	1.28379	0	1.31583	4.28884	1.27087	11.7464	5
ENSSSCG00000015926	ABCB11	1.31686	2.59853	0	3.65944	1.20737	3.67577	5
ENSSSCG00000016519	AKR1D1	0	8.52307	13.0147	20.142	16.8919	18.9688	5
ENSSSCG00000017561	ABCC3	0	0	0	0	0	1.47538	5
ENSSSCG00000022092	CYP7B1	3.68802	6.12006	16.9426	21.8727	16.6082	19.9698	5
ENSSSCG00000032369	HSD3B7	1.32194	3.03007	1.60037	3.43907	2.98827	4.85358	5
ENSSSCG00000033329	SLC47A1	1.4146	4.13663	0	2.87509	1.40838	10.1006	5
ENSSSCG00000035245	BAAT	0	0	2.67238	1.35102	1.32299	2.6825	5
ENSSSCG00000007873	ABCC6	0	0	0	0	0	0	N/A
ENSSSCG00000031449	SLC27A5	0	0	0	0	0	0	N/A

## Sheet: Drug metabolism
Regulatory Potential Score (RPS) of 130 genes related to drug metabolism are clustered into five profiles;
Ensembl ID	Gene symbol	RPS for E38	RPS for E80	RPS for 0D	RPS for 28D	RPS for 110D	RPS for 2Y	Profile
ENSSSCG00000010853	EPHX1	2.79426	8.05739	13.095	13.7388	10.3966	13.3151	5
ENSSSCG00000004822	ALDH1A3	1.22599	1.28016	0	0	1.2762	2.64738	N/A
ENSSSCG00000028996	ALDH1A1	3.95609	2.96407	5.45987	18.7859	17.0189	16.6798	5
ENSSSCG00000005361	ALDH1B1	0	1.28208	29.6803	26.5402	6.80307	15.8206	5
ENSSSCG00000018041	ALDH3A2	2.93185	6.12407	4.46079	6.02806	7.60277	4.99785	5
ENSSSCG00000018044	ALDH3A1	0	0	0	0	1.47462	0	N/A
ENSSSCG00000028115	ALDH8A1	3.90341	1.37986	2.53658	3.88989	0	5.67801	1
ENSSSCG00000009666	EPHX2	0	2.78881	1.5428	8.70545	2.72592	6.88826	5
ENSSSCG00000029606	AOX1	0	1.2071	1.25866	9.59089	9.10569	10.9614	5
ENSSSCG00000016519	AKR1D1	0	8.52307	13.0147	20.142	16.8919	18.9688	5
ENSSSCG00000031637	ADH5	0	0	0	0	0	0	N/A
ENSSSCG00000014247	ALDH7A1	5.04821	5.07117	1.31401	5.17959	3.89383	2.77704	2
ENSSSCG00000026349	ALDH3B2	0	0	0	1.81918	0	0	N/A
ENSSSCG00000028144	EPHX3	0	0	0	0	0	0	N/A
ENSSSCG00000038320	POR	0	3.06642	3.15397	4.68015	0	1.44715	1
ENSSSCG00000008522	XDH	0	1.32725	7.28015	15.1975	11.945	14.29	5
ENSSSCG00000006878	DPYD	0	3.96224	6.53955	13.3424	7.02906	13.2868	5
ENSSSCG00000032057	EPHX4	0	0	0	0	1.34931	0	N/A
ENSSSCG00000006324	ALDH9A1	21.8836	2.7533	2.71857	11.8067	3.97979	14.1882	3
ENSSSCG00000006702	FMO5	2.77464	0	2.80876	15.4935	3.04416	13.8099	5
ENSSSCG00000000839	ALDH1L2	0	0	0	0	0	0	N/A
ENSSSCG00000029256	AKR1A1	0	3.06354	0	3.1657	1.48889	1.71298	5
ENSSSCG00000002754	NQO1	9.26367	6.71026	3.98241	4.79829	12.5598	14.5721	3
ENSSSCG00000024476	CES3	20.6389	16.5835	17.1338	23.1622	16.2088	19.5221	1
ENSSSCG00000032922	CES4A	0	2.55801	1.5957	1.4251	3.68027	2.8445	5
ENSSSCG00000035810	CES2	6.92732	7.99332	2.69527	1.35074	2.67916	2.60461	2
ENSSSCG00000034721	CES5A	11.3577	10.38	11.8498	8.89382	10.7114	9.11845	N/A
ENSSSCG00000039145	CES5A	0	0	1.4912	0	0	0	N/A
ENSSSCG00000003168	ALDH16A1	3.01728	1.59629	0	0	0	1.57704	3
ENSSSCG00000024752	ALDH4A1	0	1.48895	2.95689	8.5311	4.29704	8.7934	5
ENSSSCG00000003491	AKR7A2	0	0	0	0	1.57824	0	N/A
ENSSSCG00000020758	NQO2	0	0	0	0	0	0	N/A
ENSSSCG00000001090	ALDH5A1	0	0	0	3.95568	0	7.6065	5
ENSSSCG00000030626	ALDH1L1	0	2.50951	6.83163	9.53793	8.18612	9.56669	5
ENSSSCG00000009182	ADH1A	0	1.40765	7.59636	6.76262	9.0955	2.75245	5
ENSSSCG00000009184	ADH4	0	2.78655	7.56971	19.8015	22.7135	23.1786	5
ENSSSCG00000009185	ADH5	0	1.31296	10.6655	1.34532	6.46665	0	4
ENSSSCG00000015266	FMO4	14.6068	0	23.2917	2.52947	1.31899	2.86401	2
ENSSSCG00000015267	FMO2	0	1.44156	1.32269	1.44098	1.35524	5.65309	5
ENSSSCG00000015268	FMO1	0	1.44156	1.32269	1.44098	1.35524	5.65309	5
ENSSSCG00000023472	FMO3	1.38148	0	0	5.40573	0	2.83694	1
ENSSSCG00000015332	PON1	0	0	10.1898	21.0688	19.6986	21.4746	5
ENSSSCG00000015331	PON2	0	0	3.90359	7.26558	6.42805	11.0223	5
ENSSSCG00000029515	PON3	0	2.4466	8.18712	12.9788	11.1027	11.5506	5
ENSSSCG00000002357	ALDH6A1	0	2.70282	0	0	0	0	N/A
ENSSSCG00000010495	ALDH18A1	5.37336	1.45854	1.41448	0	0	0	2
ENSSSCG00000025578	ALDH1A2	0	2.48763	6.44952	6.5036	4.97837	6.53387	5
ENSSSCG00000030168	CYP19A1	0	0	0	0	0	0	N/A
ENSSSCG00000034388	CYP8B1	1.33789	0	0	0	0	0	N/A
ENSSSCG00000010474	CYP26C1	0	0	0	0	0	0	N/A
ENSSSCG00000010475	CYP26A1	0	0	2.85122	5.82144	4.08385	5.84605	5
ENSSSCG00000010591	CYP17A1	1.53521	2.83027	2.86843	5.69028	4.42626	5.72938	5
ENSSSCG00000010780	CYP2E1	0	1.62205	0	0	0	1.75809	N/A
ENSSSCG00000016199	CYP27A1	6.8191	3.89981	5.37308	6.29936	2.86325	15.0733	3
ENSSSCG00000013389	CYP2R1	4.93215	4.8669	4.81244	4.63489	5.02761	4.48681	N/A
ENSSSCG00000013842	CYP4F3	3.58495	3.78734	3.5734	3.4815	2.04573	5.04644	3
ENSSSCG00000027903	CYP4F2	4.79389	4.85254	6.0537	7.45072	7.75596	4.60062	4
ENSSSCG00000032765	CYP4F2	0	0	1.55269	1.56273	1.64483	1.4888	N/A
ENSSSCG00000023607	CYP4F22	0	0	3.25214	0	0	0	4
ENSSSCG00000027013	CYP4F8	5.91933	6.11911	6.37407	6.47683	6.39304	7.72194	N/A
ENSSSCG00000007549	CYP2W1	15.6147	12.1854	3.3389	4.96896	8.32732	4.9354	2
ENSSSCG00000033844	CYP1B1	0	0	1.3574	2.60357	1.28767	0	N/A
ENSSSCG00000035922	CYP3A5	11.6514	11.8165	11.7726	9.82835	10.0948	11.2562	N/A
ENSSSCG00000008311	CYP26B1	8.2353	14.5349	2.33026	16.3268	9.25115	15.4728	5
ENSSSCG00000022092	CYP7B1	3.68802	6.12006	16.9426	21.8727	16.6082	19.9698	5
ENSSSCG00000006238	CYP7A1	2.36187	0	1.14627	3.72173	2.39867	1.19777	1
ENSSSCG00000028637	CYP27B1	0	0	0	0	0	0	N/A
ENSSSCG00000000046	CYP2D25	2.91258	1.44722	4.54423	1.51745	8.7102	4.33283	4
ENSSSCG00000031778	CYP4X1	4.91115	3.74667	3.67395	3.73934	6.88586	3.63521	4
ENSSSCG00000003894	CYP4B1	0	1.46083	0	0	1.53945	0	N/A
ENSSSCG00000002993	CYP2A13	0	0	0	0	1.432	4.58974	5
ENSSSCG00000002994	CYP2F1	4.27957	5.71371	0	0	2.89115	0	2
ENSSSCG00000032803	CYP2S1	0	0	0	0	0	0	N/A
ENSSSCG00000002510	CYP46A1	0	0	4.23913	0	0	1.43788	5
ENSSSCG00000001428	CYP21A2	0	0	1.48256	4.46358	0	4.5659	5
ENSSSCG00000001901	CYP1A2	10.7938	7.80118	3.99551	12.7208	12.3847	9.24543	1
ENSSSCG00000001906	CYP1A1	6.55258	1.40175	3.93829	8.11476	2.97369	9.03248	1
ENSSSCG00000009151	CYP2U1	0	0	0	6.07149	0	8.21019	5
ENSSSCG00000015311	CYP51A1	0	0	2.54218	1.38887	1.23825	0	N/A
ENSSSCG00000001718	CYP39A1	0	0	0	0	0	1.22738	N/A
ENSSSCG00000003825	CYP2J2	0	0	0	0	0	0	N/A
ENSSSCG00000007486	CYP24A1	0	0	0	0	0	0	N/A
ENSSSCG00000024129	CYP4X1	10.402	9.20231	7.39179	7.29573	10.8731	7.14118	4
ENSSSCG00000025273	CYP11A1	0	1.24738	0	0	0	0	N/A
ENSSSCG00000032687	CYP4V2	0	2.76081	0	8.35361	5.39973	11.3446	5
ENSSSCG00000035245	BAAT	0	0	2.67238	1.35102	1.32299	2.6825	N/A
ENSSSCG00000005663	KYAT1	5.35586	1.74197	3.17825	7.04316	6.95093	9.05159	5
ENSSSCG00000011944	GSTM4	0	0	1.22872	1.28433	0	0	N/A
ENSSSCG00000010592	AS3MT	1.3464	0	2.77965	1.5005	0	1.51158	N/A
ENSSSCG00000010610	GSTO1	1.6158	1.55984	0	1.62614	1.55197	1.60939	N/A
ENSSSCG00000022351	GSTO1	2.70987	1.51002	0	0	0	0	N/A
ENSSSCG00000010056	GGT2	0	0	2.76544	0	1.31709	5.43458	5
ENSSSCG00000032533	SULT1A1	0	1.31399	1.22085	6.06562	0	3.82866	1
ENSSSCG00000010132	COMT	11.0755	2.94071	1.46607	3.226	4.37268	2.93887	3
ENSSSCG00000010437	PAPSS2	1.32891	0	0	0	1.26041	1.28533	N/A
ENSSSCG00000024029	UGT1A3	5.27304	8.03813	11.2797	10.0754	11.5484	8.67864	5
ENSSSCG00000036274	UGT1A3	0	0	0	1.40621	0	0	N/A
ENSSSCG00000023415	SULT1A1	5.84716	6.33624	12.2032	16.7543	13.5293	17.0571	5
ENSSSCG00000025656	SULT1A1	0	1.28486	0	5.68746	2.82125	1.48921	1
ENSSSCG00000040797	SULT1A1	1.24131	1.35599	0	3.86214	0	2.6119	1
ENSSSCG00000035615	GSTK1	0	2.7957	0	0	1.35425	1.31558	N/A
ENSSSCG00000022153	SULT1C2	1.44686	0	0	0	0	0	N/A
ENSSSCG00000022300	MAT2A	12.9258	16.7977	11.5229	14.9655	15.7421	10.8394	2
ENSSSCG00000008368	UGP2	1.20356	9.88117	23.5099	22.238	12.8937	28.2272	5
ENSSSCG00000006821	GSTM3	0	0	0	0	0	1.51005	N/A
ENSSSCG00000033730	GSTM4	12.2849	11.7144	11.411	11.6884	11.7687	11.6295	N/A
ENSSSCG00000033790	GSTM4	10.7907	15.3392	14.139	16.7189	11.1094	11.0041	1
ENSSSCG00000037808	GSTM4	16.9991	20.7395	20.155	23.755	20.6363	20.8672	5
ENSSSCG00000037549	GCLM	1.51457	3.86429	4.37615	15.0596	4.10242	1.52507	1
ENSSSCG00000006925	KYAT3	0	0	0	1.31695	1.4845	0	N/A
ENSSSCG00000006325	MGST3	8.51984	1.46466	1.37009	7.0208	2.84921	11.2118	3
ENSSSCG00000000026	SULT4A1	0	0	0	0	0	0	N/A
ENSSSCG00000032580	MGST1	1.30968	0	0	1.42283	0	0	N/A
ENSSSCG00000033207	SULT2A1	0	0	0	6.01964	5.09683	5.54893	5
ENSSSCG00000002396	GSTZ1	6.45696	8.6801	1.25867	2.8084	1.28808	2.76146	2
ENSSSCG00000001073	TPMT	9.04415	1.30143	0	0	0	0	2
ENSSSCG00000001488	GCLC	0	4.60103	12.5224	15.9162	10.8638	18.7838	5
ENSSSCG00000031901	PAPSS1	1.28275	0	0	0	0	0	N/A
ENSSSCG00000030150	UGDH	1.19467	4.86665	8.26537	6.95398	5.95972	7.36738	5
ENSSSCG00000034976	UGT2A3	0	0	0	5.3863	0	2.67499	1
ENSSSCG00000031736	MGST2	0	0	1.21971	1.36245	6.76629	7.04647	5
ENSSSCG00000023072	GSTK1	2.71768	12.4123	9.75023	7.21902	11.9737	14.991	5
ENSSSCG00000010337	MAT1A	1.30504	1.48961	5.0717	5.18713	1.71413	8.41557	5
ENSSSCG00000015054	NNMT	9.65727	2.62813	3.67737	0	0	6.956	3
ENSSSCG00000020824	UGT3A2	0	0	2.85267	0	0	0	N/A
ENSSSCG00000021229	MAT2B	9.45466	7.30229	3.54282	4.94873	3.53348	2.69734	2
ENSSSCG00000021579	NAT8	0	1.29372	0	0	0	0	N/A
ENSSSCG00000028671	CEL	0	1.56087	0	0	0	0	N/A
ENSSSCG00000032374	SULT1B1	0	0	0	1.31544	0	1.29928	N/A
ENSSSCG00000039341	AC108941.2	0	1.37682	0	2.7154	5.28437	4.16346	5

## Sheet: Hepatopathy related immunity
Regulatory Potential Score (RPS) of the 66 genes related to immunity are clustered into five profiles
Ensembl ID	Gene symbol	RPS for E38	RPS for E80	RPS for 0D	RPS for 28D	RPS for 110D	RPS for 2Y	Profile
ENSSSCG00000004110	TAB2	0	0	1.30634	1.30377	0	0	N/A
ENSSSCG00000017403	STAT3	7.52432	5.88529	5.9126	1.41049	4.32394	0	2
ENSSSCG00000017723	CCL2	0	0	0	0	0	3.45812	5
ENSSSCG00000017956	CD68	0	0	0	4.25474	2.74641	0	1
ENSSSCG00000005511	TRAF1	2.98707	6.04198	5.5861	0	5.79648	6.26105	3
ENSSSCG00000005638	LCN2	0	0	0	0	0	0	N/A
ENSSSCG00000004181	VNN1	0	2.80714	1.46501	5.59902	0	4.32571	5
ENSSSCG00000011799	AHSG	2.55847	15.0945	38.2156	24.7855	29.6267	25.3063	5
ENSSSCG00000021206	IL1RAP	0	1.22212	0	11.6881	1.37427	16.7767	5
ENSSSCG00000011895	PLA1A	22.381	11.2036	0	1.33872	1.36362	1.24277	2
ENSSSCG00000011251	MYD88	1.36715	1.61165	3.21643	0	3.14193	0	4
ENSSSCG00000011570	IRAK2	0	1.50512	1.34955	4.09866	1.47852	5.90913	5
ENSSSCG00000010580	NFKB2	6.81902	4.23523	5.76146	5.91957	4.06968	5.77344	N/A
ENSSSCG00000016850	LIFR	0	0	0	0	0	0	N/A
ENSSSCG00000034207	CEBPB	12.6696	33.6573	47.4641	52.2806	46.4381	49.8094	5
ENSSSCG00000016573	IRF5	0	0	1.21951	0	0	1.26632	N/A
ENSSSCG00000012853	IRF7	0	0	3.23687	0	0	1.66978	5
ENSSSCG00000014561	NLRP6	0	1.62857	0	0	0	0	N/A
ENSSSCG00000014336	EGR1	4.1719	2.74914	0	7.2686	7.25412	3.18246	1
ENSSSCG00000038082	TRAF6	0	1.28888	0	0	1.3117	0	N/A
ENSSSCG00000013369	SAA2	0	1.31457	4.63943	4.05704	4.17028	5.97718	5
ENSSSCG00000013370	SAA1	0	1.37946	4.49742	7.55666	7.27368	10.7515	5
ENSSSCG00000021847	SAA4	1.28621	2.82844	2.92524	6.81424	1.29034	8.48606	5
ENSSSCG00000013940	NLRP3	0	1.52132	1.65399	0	1.63766	0	N/A
ENSSSCG00000013655	ICAM1	16.3793	6.6053	0	2.98816	4.80568	7.61375	3
ENSSSCG00000039214	IL1B	1.96635	3.57551	2.13158	3.5629	3.50265	5.22947	5
ENSSSCG00000008162	IL1R1	0	0	2.80654	0	1.40664	1.44928	N/A
ENSSSCG00000037449	CSF1	0	2.81794	1.35279	12.7941	4.19686	14.9451	5
ENSSSCG00000006862	VCAM1	0	3.94972	8.17945	15.1111	5.21744	17.9618	5
ENSSSCG00000032367	CEBPD	12.6056	30.1091	48.7362	44.3602	45.8451	52.1058	5
ENSSSCG00000006298	XCL1	0	0	0	0	0	0	N/A
ENSSSCG00000006403	CRP	0	0	0	5.79094	3.00877	12.0029	5
ENSSSCG00000037268	APCS	0	0	9.90412	1.41419	8.14379	4.42201	4
ENSSSCG00000027628	IL6R	0	0	0	4.90593	1.39839	4.68659	5
ENSSSCG00000031262	TXNIP	0	1.38112	1.47031	1.54014	1.37633	2.86745	N/A
ENSSSCG00000000396	STAT2	5.81649	6.19757	7.21905	5.88462	5.99858	0	2
ENSSSCG00000000799	IRAK4	2.9819	0	1.33547	2.92931	2.77369	0	N/A
ENSSSCG00000002917	NFKBID	0	0	0	2.93231	3.03807	3.07298	5
ENSSSCG00000003017	TGFB1	0	1.3733	0	0	1.45636	0	N/A
ENSSSCG00000001437	AGER	0	3.14475	3.2515	4.51509	3.06637	1.58366	5
ENSSSCG00000030957	NFKB1	0	0	3.77889	4.19507	2.62181	2.55526	5
ENSSSCG00000008769	CD68	0	3.66719	1.17829	1.11184	1.23063	0	2
ENSSSCG00000026583	TLR1	9.66645	14.1283	4.87306	13.9318	12.9665	14.8751	5
ENSSSCG00000032474	CXCL10	0	0	1.27263	3.98292	5.22708	4.02323	5
ENSSSCG00000032777	CXCL9	0	2.71594	0	10.7406	11.7933	17.7916	5
ENSSSCG00000008997	FGB	11.4305	12.5014	17.3884	14.7918	15.0475	16.5317	5
ENSSSCG00000009002	TLR2	0	0	0	1.3554	0	2.56313	N/A
ENSSSCG00000015579	PTGS2	2.64581	0	2.68789	0	0	0	N/A
ENSSSCG00000015595	ATF3	0	8.03728	8.15268	14.5277	10.0184	15.7298	5
ENSSSCG00000027529	BIRC3	8.45953	1.42727	3.80093	4.08863	1.25746	2.50698	2
ENSSSCG00000028711	CASP1	0	0	3.72321	2.60096	1.33701	4.2083	5
ENSSSCG00000022413	TIRAP	5.38462	4.16148	4.03016	2.98407	2.93802	0	2
ENSSSCG00000023592	TAC1	2.45969	0	0	1.23325	3.68201	5.36419	3
ENSSSCG00000020970	IL6	0	2.64779	0	0	0	0	N/A
ENSSSCG00000005488	ORM2	0	1.34682	7.9669	4.49804	1.26743	7.01041	5
ENSSSCG00000005512	C5	0	3.09964	1.37472	0	3.39706	2.89774	5
ENSSSCG00000016856	C9	0	0	2.89531	5.68672	4.68261	7.44591	5
ENSSSCG00000016861	C6	0	0	0	5.97514	0	8.09811	5
ENSSSCG00000016859	C7	0	1.34388	0	0	0	4.56992	3
ENSSSCG00000013551	C3	0	0	4.98821	7.82151	7.62514	7.81302	5
ENSSSCG00000039847	C1S	4.06966	5.46746	0	4.30833	0	6.91523	3
ENSSSCG00000003834	C8B	1.28549	9.47669	27.2567	37.6333	26.8518	37.0006	5
ENSSSCG00000003835	C8A	0	4.16987	18.9437	22.021	9.80986	19.298	5
ENSSSCG00000001427	C4A	0	0	1.53099	7.56959	0	4.64013	1
ENSSSCG00000001422	C2	0	0	0	1.59912	0	1.44959	N/A

## Sheet: ReadMe
Supplementary Data S2: Regulatory potential score (RPS) of eight a priori gene sets related to core liver functions, related to Figure 5. These gene sets include hematopoiesis (n = 719), amino acid metabolism (n = 308), fatty acid metabolism (n = 740), glucose metabolism (n = 97), tricarboxylic acid cycle (TCA cycle) (n = 41), bile acid metabolism (n = 30), drug metabolism (n = 130), and hepatopa…
Sheet 1: RPS of 719 genes related to hematopoiesis are clustered into ten profiles.
Sheet 2: RPS of 308 genes related to amino acid metabolism are clustered into five profiles.
Sheet 3: RPS of 740 genes related to fatty acid metabolism are clustered into ten profiles.
Sheet 4: RPS of 97 genes related to glucose metabolsim are clustered into five profiles.
Sheet 5: RPS of 41 genes related to tricarboxylic acid cycle are clustered into five profiles.
Sheet 6: RPS of 30 genes related to bile acid metabolism are clustered into five profiles.
Sheet 7: RPS of 130 genes related to drug metabolism are clustered into five profiles.
Sheet 8: RPS of 66 genes related to hepatopathy related immunity are clustered into five profiles.
